# Supplementary material for: Behavior change due to COVID-19 among dental academics—The theory of planned behavior: Stresses, worries, training, and pandemic severity
Source: PLoS One. 2020 Sep 29;15(9):e0239961. doi: 10.1371/journal.pone.0239961 (PMC7523990; doi:10.1371/journal.pone.0239961)
Supplement: S1 Dataset — (XLSX) [file pone.0239961.s003.xlsx]

## Sheet: stresses 230520
StartDate	EndDate	IthinkaboutitwhenIdontmeanto	IavoidlettingmyselfgetupsetwhenIthinkaboutitorgetremindedaboutit	Itrytoremoveitfrommemory	Ihavetroublefallingasleeporstayingasleepbecauseofpicturesorthoug	Ihavewavesofstrongfeelingsaboutit	Ihavedreamsaboutit	Istayawayfromremindersaboutit	Ifeelasifithaventhappenedorisunreal	Itrynottotalkaboutit	Picturesaboutitpopintomymind	Otherthingsmakemethinkaboutit	IamawarethatIhavealotoffeelingsaboutitbutIdontdealwiththem	Itrynottothinkaboutit	Anyreminderbringsfeelingsaboutit	Myfeelingsaboutitarekindofnumb	CatchingCOVID19infectionfromacolleagueatwork	CatchingCOVID19infectionfromapatientduringtreatment	CatchingCOVID19infectionfromastudent	CatchingCOVID19infectionfromasourcenotrelatedtowork	ImportantotherslovedonesgettinginfectedwithCOVID19becauseofme	ImportantotherslovedonesgettinginfectedwithCOVID19becauseofanoth	PatientsgettinginfectedwithCOVID19	FinishingopencoursessatisfactorilybecauseoftheCOVID19outbreak	TeachingstudentsrequiredmaterialbecauseoftheCOVID19outbreak	SupportingstudentspsychologicallyindifficulttimesoftheCOVID19out	ManagingextraloadrequiredtoprovideonlinelearningbecauseoftheCOVI	Finishingrequiredreportsassignmentsbeforeimportantdeadlinesbecau	Restrictedmobilityfromoneplacecitytoanotherinmycountrybecauseoft	RestrictedmobilityfromandtomycountrybecauseoftheCOVID19outbreak	Restrictedmobilityaffectingmysportsandsocialactivitiesbecauseoft	Missingscientificeventsimportanttomycareerconferencespresentatio	AftertheCOVID19outbreakIwashmyhandsmorefrequently	AftertheCOVID19outbreakIavoidcrowdedplaces	Gender	Age	Homelivingarrangements	Country	CasesPerM	DeadPerM	Highestacademicdegree	Doyouhaveanyadministrativeroles	IES	IEScats	FearInfection	AcademicIssues	RestrictedMobility	coordinate_coursesYN	StudentsYN
43931.43849537037	43931.443391203706	5	5	5	3	5	5	0	3	3	5	5	5	3	5	5	10	10	10	5	10	10	10	5	5	3	5	5	10	10	9	10	10	10	2	2	3	1	115	3	2	1	62	4	1.30571	-1.61743	1.61102	1	1
43930.61577546296	43930.618750000001	3	3	3	3	3	3	3	1	3	3	5	5	3	3	0	7	8	5	2	8	8	8	8	7	10	10	10	10	10	10	10	9	10	1	2	1	1	115	3	3	0	44	4	-0.595788	1.0315	1.37871	1	1
43923.574363425927	43923.577615740738	5	3	3	3	3	3	3	3	3	5	3	3	3	3	3	10	10	8	9	10	9	10	10	10	10	10	10	10	10	10	10	10	10	2	1	3	1	115	3	1	0	49	4	0.782147	1.16217	1.15143	1	1
43922.649386574078	43922.657013888886	5	5	3	3	3	3	3	0	3	3	3	3	3	5	3	9	8	7	7	7	7	8	7	7	7	7	7	8	8	7	8	9	10	2	1	3	1	115	3	2	1	48	4	0.248885	0.00664317	0.666876	1	1
43920.777499999997	43920.786631944444	5	5	5	3	5	1	3	5	3	3	5	3	5	5	5	9	10	9	10	10	10	10	1	10	10	9	2	10	10	10	1	9	9	2	1	3	1	115	3	1	0	61	4	1.51645	-0.567	0.536314	1	1
43920.549479166664	43920.564097222225	1	3	3	1	3	5	0	3	0	5	5	5	5	5	5	8	7	9	10	10	6	9	5	2	1	1	3	4	2	2	4	8	10	2	1	2	1	115	3	1	0	49	4	1.4372	-1.98981	-1.06593	1	0
43920.482314814813	43920.485532407409	3	3	5	5	5	3	0	3	0	3	5	3	3	5	3	8	7	5	5	6	6	8	7	8	7	6	6	6	6	6	6	7	10	2	1	2	1	115	3	1	0	49	4	-0.226137	0.276122	-0.0886759	1	1
43920.448958333334	43920.454317129632	5	5	3	5	3	3	3	5	3	3	3	3	3	5	0	10	10	10	10	10	10	10	10	10	10	10	10	10	10	10	10	10	10	2	1	3	1	115	3	3	0	52	4	1.07881	1.07508	1.13511	1	1
43918.66505787037	43918.67050925926	3	3	3	1	5	0	5	3	5	3	3	5	5	3	5	9	9	9	9	10	10	10	10	10	10	10	10	10	10	10	9	2	10	2	1	2	1	115	3	1	0	52	4	0.802071	1.21952	0.993436	0	1
43918.657002314816	43918.658530092594	5	5	5	5	5	5	5	5	5	5	5	5	5	3	3	10	10	10	10	10	10	10	10	10	10	10	10	10	10	10	10	10	10	2	1	2	1	115	3	1	0	71	4	1.07881	1.07508	1.13511	0	1
43918.644490740742	43918.646655092591	3	3	3	3	3	3	3	3	3	3	3	3	3	3	3	10	10	10	10	10	10	10	10	10	10	10	10	10	10	10	10	10	10	1	1	4	1	115	3	1	0	45	4	1.07881	1.07508	1.13511	0	0
43918.375949074078	43918.388171296298	5	5	1	5	5	5	5	5	1	5	5	5	1	5	1	8	10	10	10	1	1	1	1	10	1	1	1	10	10	10	10	8	10	2	1	2	1	115	3	1	0	59	4	-0.340802	-2.5255	2.71706	1	1
43918.373090277775	43918.379803240743	5	5	5	5	5	1	0	0	0	5	3	3	3	3	3	9	9	5	5	10	10	10	10	10	10	5	10	10	10	10	8	10	10	2	1	2	1	115	3	1	1	46	4	0.40064	0.920621	0.909057	1	1
43918.326145833336	43918.329687500001	5	5	5	5	5	5	5	5	5	5	5	5	5	5	0	10	10	10	10	10	10	10	10	10	10	10	10	10	10	10	10	10	10	2	1	2	1	115	3	1	0	70	4	1.07881	1.07508	1.13511	0	1
43918.306550925925	43918.312974537039	3	3	5	5	5	3	5	3	5	5	5	5	5	5	3	10	10	10	8	10	8	10	8	7	8	9	10	10	9	8	8	10	8	2	1	4	1	115	3	1	0	65	4	1.01384	0.381761	0.860794	1	1
43918.306597222225	43918.309224537035	5	3	0	5	5	1	3	5	0	5	5	5	5	3	3	10	10	10	10	10	10	10	8	9	9	10	10	9	9	8	9	10	10	2	1	2	1	115	3	1	0	53	4	1.21639	0.772942	0.694501	1	1
43918.29005787037	43918.296296296299	5	3	3	3	5	1	5	3	3	5	3	3	3	5	3	8	9	9	8	10	9	8	9	8	10	8	10	10	7	10	7	7	10	2	1	2	1	115	3	1	0	53	4	0.632839	0.848864	0.640687	1	1
43917.733993055554	43917.739652777775	3	3	3	5	3	1	3	3	0	5	5	3	1	5	5	8	9	7	9	10	9	9	7	9	8	8	3	4	3	9	10	7	7	1	1	1	1	115	3	1	1	48	4	0.883621	0.129253	-0.12866	1	1
43917.700659722221	43917.704942129632	5	3	1	5	5	1	1	5	1	5	0	5	5	3	3	8	10	5	2	10	10	10	5	10	10	9	9	6	5	5	8	10	10	1	2	3	1	115	3	2	1	48	4	0.317123	1.16969	-0.559203	1	1
43917.440752314818	43917.443935185183	5	5	3	3	5	1	3	3	3	3	5	5	3	3	5	10	10	10	10	10	10	10	10	10	10	9	9	10	10	10	10	7	10	1	3	3	1	115	3	2	0	55	4	1.13385	0.871376	1.15825	1	1
43916.811747685184	43916.816342592596	5	3	5	5	5	0	5	0	3	5	5	5	5	5	0	9	9	9	9	9	9	9	9	9	10	10	10	10	10	10	10	10	10	2	2	3	1	115	3	3	0	56	4	0.594686	0.976479	1.27094	0	0
43916.640300925923	43916.642708333333	5	3	0	3	3	3	3	3	5	5	5	5	5	5	5	10	10	10	10	10	10	10	10	10	10	10	10	10	10	10	7	10	10	2	1	2	1	115	3	2	0	58	4	1.14378	1.1304	0.804558	0	1
43916.624560185184	43916.627905092595	5	5	5	5	5	3	3	1	3	5	5	0	3	5	5	8	9	8	7	10	7	10	5	5	10	8	9	10	10	10	10	9	9	1	2	3	1	115	3	2	1	58	4	0.543715	-0.139352	1.57658	1	1
43916.321099537039	43916.324097222219	5	3	5	5	5	5	5	3	3	5	5	3	5	5	5	8	9	9	5	9	6	5	7	9	10	10	7	10	10	10	10	10	10	2	1	2	1	115	3	1	1	67	4	-0.204469	0.610782	1.54741	1	1
2020-03-27T12:21:58.885+05:30	2020-03-27T12:26:47.293+05:30	3	3	5	1	5	5	3	5	3	3	3	3	3	3	3	7	7	7	7	10	9	6	6	7	9	8	7	6	6	6	7	8	8	1	5	4	1	115	3	2	1	51	4	0.288187	0.452096	-0.189252	1	1
2020-03-20T18:17:12.621+06:30	2020-03-20T18:22:14.058+06:30	5	5	3	1	3	1	3	3	5	3	1	1	3	3	5	5	7	5	8	10	10	8	8	8	7	7	6	8	9	9	8	8	8	2	3	2	1	115	3	3	1	45	4	0.216996	0.239283	0.663227	1	1
2020-03-23T11:55:56.235+06:30	2020-03-23T11:59:37.252+06:30	5	3	5	1	5	3	1	3	1	5	5	3	3	3	3	10	10	10	8	1	8	10	10	9	10	10	10	10	10	10	10	10	10	2	1	2	1	115	3	2	1	49	4	0.127802	1.0201	1.56401	1	1
2020-03-23T11:57:27.220+06:30	2020-03-23T12:02:54.334+06:30	5	3	3	3	5	5	3	3	1	1	1	3	1	5	5	10	10	10	10	10	10	10	9	9	10	9	7	8	9	9	9	10	9	1	1	3	1	115	3	2	1	47	4	1.28359	0.571035	0.689848	1	1
2020-03-23T12:00:44.117+06:30	2020-03-23T12:03:53.544+06:30	5	3	5	0	5	3	3	0	3	5	5	5	3	3	3	10	10	10	10	10	10	2	10	10	10	10	10	10	10	10	10	10	10	1	2	2	1	115	3	3	1	51	4	0.491298	1.09028	1.31996	1	1
2020-03-23T12:17:07.968+06:30	2020-03-23T12:21:34.529+06:30	5	3	5	5	3	5	3	3	3	5	3	3	3	3	3	9	5	10	3	10	3	3	3	3	8	6	6	6	3	3	1	10	10	1	1	3	1	115	3	3	1	55	4	-0.0619652	-0.427269	-0.922125	1	1
2020-03-23T12:52:43.334+06:30	2020-03-23T12:57:49.956+06:30	5	5	5	5	5	3	3	0	0	5	5	5	5	5	5	10	10	10	10	10	10	10	1	10	10	8	4	10	10	10	5	10	10	1	1	3	1	115	3	2	1	61	4	1.55861	-0.619421	0.997862	1	1
2020-03-23T16:12:33.414+06:30	2020-03-23T16:15:54.072+06:30	3	3	0	5	3	3	5	1	3	3	3	5	3	3	5	10	10	10	10	10	10	10	9	10	10	10	10	10	10	10	10	10	9	2	2	2	1	115	3	2	1	48	4	1.09726	0.964539	1.17235	1	1
2020-03-23T19:50:57.993+06:30	2020-03-23T19:56:21.831+06:30	5	5	5	5	5	3	0	5	3	5	5	5	5	5	5	10	10	10	10	10	10	10	5	5	9	10	10	10	10	10	10	10	10	2	2	3	1	115	3	3	0	66	4	1.30645	-0.16907	1.50721	1	1
2020-03-24T15:49:31.834+06:30	2020-03-24T15:52:33.049+06:30	5	3	3	5	3	3	3	1	3	3	3	3	3	5	3	8	8	8	9	10	10	10	10	10	10	9	8	10	10	6	8	10	10	2	1	3	1	115	3	2	0	49	4	0.721675	1.17333	0.403218	1	1
2020-03-24T15:46:39.866+06:30	2020-03-24T15:53:30.847+06:30	3	3	5	3	3	5	3	3	3	5	1	3	3	3	5	10	8	8	6	10	7	5	5	2	3	4	3	7	7	6	6	7	4	1	1	3	1	115	3	1	1	51	4	0.797709	-1.82276	0.487857	1	1
2020-03-24T18:22:08.713+06:30	2020-03-24T18:27:29.068+06:30	5	3	5	0	3	0	5	5	5	3	3	5	5	5	5	10	10	10	10	10	10	10	10	5	5	5	6	10	10	10	7	10	10	2	2	3	1	115	3	3	0	57	4	1.58585	-0.874625	1.18269	1	1
2020-03-24T19:30:32.693+06:30	2020-03-24T19:35:37.070+06:30	5	5	5	3	5	1	5	3	1	3	3	5	5	3	1	10	10	10	10	10	10	10	10	10	10	10	10	10	8	10	10	10	10	2	1	1	1	115	3	2	1	53	4	1.10187	1.13692	0.913138	1	1
2020-03-24T22:06:24.500+06:30	2020-03-24T22:11:32.190+06:30	3	3	3	5	3	3	3	3	3	3	3	3	3	3	3	8	8	8	9	8	8	8	8	8	8	8	8	8	8	8	8	8	8	1	2	3	1	115	3	2	1	47	4	0.425591	0.4542	0.602238	1	1
2020-03-26T07:46:09.280+06:30	2020-03-26T07:59:00.272+06:30	3	5	5	3	3	0	5	3	3	1	1	3	5	3	1	5	5	5	5	5	5	5	6	6	7	7	7	8	10	6	6	8	10	2	3	2	1	115	3	3	0	44	4	-1.03264	0.152844	0.740182	1	1
2020-03-26T11:06:35.489+06:30	2020-03-26T11:11:25.467+06:30	5	5	3	3	5	1	3	1	1	5	5	3	1	3	0	10	8	9	10	10	10	8	3	5	5	4	5	9	2	7	3	9	10	2	2	3	1	115	3	2	0	44	4	1.61319	-1.30109	-0.305706	1	1
2020-03-26T16:55:24.993+05:30	2020-03-26T16:59:45.256+05:30	3	3	1	1	5	0	5	5	3	3	3	3	3	3	3	8	5	5	8	10	10	5	5	6	7	7	7	8	8	8	8	8	8	1	2	3	1	115	3	3	1	44	4	0.164595	-0.186139	0.697075	1	1
2020-04-10T01:25:31.748+05:30	2020-04-10T01:38:16.872+05:30	3	5	5	3	3	1	5	3	5	3	3	3	5	3	0	3	10	3	8	10	10	10	2	2	10	2	4	10	10	8	8	10	10	2	2	1	1	115	3	1	0	50	4	0.713332	-1.6001	1.24381	1	1
2020-04-22T20:56:11.161+05:30	2020-04-22T21:00:54.759+05:30	3	3	5	1	3	0	5	3	5	3	3	3	3	3	5	8	10	5	10	10	10	6	5	10	9	9	10	10	10	10	10	7	10	2	2	3	1	115	3	2	0	48	4	0.41935	0.542589	1.37984	0	1
43941.508067129631	43941.513541666667	3	3	1	0	0	0	5	0	0	5	3	0	3	0	3	10	10	10	10	10	10	10	10	10	9	9	9	10	10	10	10	10	10	1	1	2	1	115	3	2	1	26	3	1.14769	0.773581	1.17939	1	1
43940.850949074076	43940.855763888889	3	5	5	3	3	0	0	0	3	1	3	1	1	1	3	4	9	5	8	8	10	10	7	6	6	7	4	4	4	4	9	8	7	2	1	2	1	115	3	1	0	32	3	0.54915	-0.0630026	-0.644826	0	0
43940.734502314815	43940.744432870371	5	3	0	5	3	0	3	5	3	5	1	0	3	0	0	10	6	7	6	3	6	10	6	8	10	10	8	10	10	8	1	10	10	2	1	3	1	115	3	2	1	36	3	-0.200957	0.793134	0.472974	1	1
43940.735810185186	43940.743379629632	5	3	0	5	3	0	3	5	3	5	1	0	3	0	0	10	6	6	7	6	4	10	5	7	7	6	6	10	10	10	1	10	10	1	2	3	1	115	3	2	1	36	3	0.0965786	-0.414042	0.885334	1	1
43933.430173611108	43933.435995370368	3	5	3	0	3	0	3	3	3	3	3	1	5	5	0	10	10	8	10	10	10	10	10	8	9	8	9	10	10	10	7	10	10	2	2	3	1	115	3	3	1	40	3	1.1509	0.54476	0.91217	1	1
43931.368923611109	43931.37259259259	1	3	0	3	5	5	0	0	5	5	3	3	0	3	3	8	10	5	4	10	7	10	9	10	8	6	6	10	6	10	10	8	8	1	1	2	1	115	3	2	0	39	3	0.200971	0.448466	0.884365	1	1
43930.248229166667	43930.254305555558	3	3	3	1	1	0	3	0	3	1	3	3	3	3	3	2	5	3	2	3	3	3	6	8	10	8	7	9	10	10	3	9	9	1	3	3	1	115	3	1	1	33	3	-2.18416	0.936445	0.98178	1	1
43929.860208333332	43929.865405092591	3	3	3	3	3	1	3	0	1	3	3	5	3	5	1	7	9	9	10	10	7	8	7	7	10	8	7	6	7	7	6	6	8	2	2	3	1	115	3	2	1	40	3	0.761394	0.402697	-0.0564473	1	1
43928.505208333336	43928.511608796296	3	5	5	0	0	0	1	0	3	0	1	0	5	0	5	9	10	4	4	9	4	10	10	10	10	10	10	10	10	6	3	10	10	1	2	3	1	115	3	3	0	28	3	-0.229919	1.71203	0.0549096	1	1
43924.709791666668	43924.71292824074	5	5	0	5	5	3	0	0	0	5	5	5	0	3	0	10	10	5	5	10	5	10	9	9	10	10	10	10	10	10	8	10	10	1	2	3	1	115	3	2	1	41	3	0.0354185	1.16592	1.11073	1	1
43924.697071759256	43924.702824074076	5	3	5	0	0	0	0	0	3	5	5	5	3	5	1	5	10	9	9	10	9	10	4	3	8	4	4	10	9	8	2	10	10	2	2	3	1	115	3	2	0	40	3	1.32545	-1.37075	0.496524	1	1
43924.233668981484	43924.23846064815	0	0	5	0	0	0	3	0	5	1	3	5	5	5	0	8	10	8	8	8	10	10	6	7	7	8	4	8	7	5	1	5	8	1	2	3	1	115	3	2	1	32	3	1.18524	-0.165589	-0.594546	0	1
43924.185601851852	43924.189606481479	5	1	3	5	5	3	0	1	0	5	3	0	0	3	0	10	10	10	8	10	8	8	5	5	7	8	7	10	1	1	6	1	10	2	2	3	1	115	3	2	1	34	3	1.29915	-0.158698	-0.809049	1	1
43923.772662037038	43923.775497685187	5	5	3	3	3	0	1	0	3	1	0	1	5	5	3	4	9	5	5	10	10	10	6	4	5	4	4	8	8	10	5	10	10	2	1	3	1	115	3	2	0	38	3	0.594343	-1.0874	0.594705	1	1
43922.503888888888	43922.507337962961	5	3	3	1	0	1	5	0	3	1	1	3	3	3	1	5	7	2	2	9	6	5	5	3	2	8	7	3	4	8	4	10	10	1	3	3	1	115	3	2	0	33	3	-0.673717	-0.361106	-0.417909	1	1
43922.330370370371	43922.334745370368	5	3	3	0	5	0	0	0	0	1	3	1	1	3	1	6	8	8	7	6	7	8	7	8	8	7	5	6	8	4	5	8	8	1	1	1	1	115	3	1	0	26	3	0.144478	0.294379	-0.270518	0	1
43920.43105324074	43920.436006944445	0	0	5	3	5	5	5	5	5	0	0	3	0	0	3	10	10	10	10	10	10	10	10	10	10	10	10	10	10	10	1	10	10	1	2	3	1	115	3	2	1	39	3	1.2737	1.24105	0.143463	0	0
43918.712280092594	43918.716689814813	5	3	0	5	3	0	5	0	3	3	1	0	5	3	3	6	7	4	3	5	3	5	4	4	7	5	8	8	8	3	4	7	6	2	1	2	1	115	3	1	0	39	3	-0.957898	-0.251639	0.182188	1	1
43918.636550925927	43918.641550925924	3	5	3	3	3	1	0	3	0	3	3	5	3	5	3	6	10	7	6	8	10	9	6	8	8	9	9	10	10	8	8	10	8	2	1	5	1	115	3	1	0	43	3	0.321397	0.425959	0.956586	0	1
43918.627152777779	43918.634155092594	5	3	3	0	1	0	3	0	3	3	3	5	3	3	0	10	10	10	2	10	2	10	10	10	8	5	10	1	1	1	5	10	10	2	1	2	1	115	3	1	0	35	3	0.399724	1.39536	-2.06955	1	1
43918.438101851854	43918.443912037037	5	3	3	1	0	1	3	0	3	1	3	3	3	3	1	1	3	1	5	3	8	10	5	5	5	5	5	8	3	6	1	9	8	2	1	1	1	115	3	1	0	33	3	-0.939812	-0.0529841	-0.683684	1	1
43918.408587962964	43918.412164351852	5	5	5	3	1	0	3	0	3	3	3	1	3	3	3	8	5	7	4	4	7	9	8	8	8	8	5	6	5	6	5	10	10	2	1	3	1	115	3	1	1	41	3	-0.347581	0.691788	-0.376265	1	1
43918.402118055557	43918.408020833333	3	5	3	1	1	0	3	3	3	3	1	1	3	3	1	8	9	9	9	9	10	10	8	8	9	8	7	5	4	4	2	10	10	2	1	2	1	115	3	1	0	34	3	1.21091	0.805064	-1.46115	0	0
43918.367997685185	43918.372662037036	5	5	3	3	1	1	1	3	3	3	1	3	3	3	5	8	10	9	8	10	6	10	7	10	4	7	10	10	10	8	7	8	9	1	1	2	1	115	3	1	0	43	3	0.705026	0.10777	0.955113	0	1
43918.359872685185	43918.363263888888	3	0	5	0	0	0	3	0	3	3	3	3	3	3	3	5	7	7	8	9	8	8	7	7	8	9	7	7	8	7	7	6	5	1	2	3	1	115	3	2	1	32	3	0.12758	0.497926	0.234131	1	1
43918.349918981483	43918.351319444446	3	3	3	3	0	0	0	0	1	5	1	1	5	0	3	10	10	10	10	10	10	10	10	10	10	10	10	10	10	10	10	9	10	2	1	2	1	115	3	1	0	28	3	1.07881	1.07508	1.13511	0	1
43918.33520833333	43918.340717592589	3	3	5	3	3	0	3	0	5	0	5	3	5	3	0	5	7	6	7	8	7	8	7	8	8	6	8	8	5	8	7	9	8	2	1	1	1	115	3	1	0	41	3	-0.110757	0.488077	0.194256	0	1
43918.334988425922	43918.338935185187	5	5	0	0	5	0	0	0	0	3	0	0	0	5	3	10	10	10	10	10	10	10	10	10	10	10	10	10	10	10	10	10	10	2	4	3	1	115	3	2	1	26	3	1.07881	1.07508	1.13511	1	1
43918.293622685182	43918.296886574077	5	5	3	3	5	3	1	0	0	3	5	1	3	5	0	8	10	3	5	10	10	8	7	8	9	8	8	10	7	8	8	10	10	2	1	2	1	115	3	1	0	42	3	0.245109	0.60352	0.52565	1	1
43917.766759259262	43917.775081018517	5	3	3	5	3	0	0	5	3	3	3	3	3	0	3	9	1	5	10	10	10	10	5	5	1	1	5	10	10	10	10	10	10	2	1	3	1	115	3	1	1	42	3	0.67663	-1.87309	1.74053	1	0
43917.469166666669	43917.472256944442	5	3	3	0	3	0	0	0	3	3	3	3	3	3	0	8	10	7	6	10	10	10	9	10	10	9	8	9	10	10	10	10	9	2	2	3	1	115	3	2	0	32	3	0.526484	0.939716	1.03038	1	1
43917.432256944441	43917.436099537037	5	5	0	3	5	1	0	1	1	3	3	3	1	3	0	8	8	8	10	8	10	8	10	10	10	10	8	10	10	10	10	10	10	2	2	2	1	115	3	2	1	34	3	0.382994	1.0918	1.21449	1	1
43917.423136574071	43917.42864583333	3	5	3	0	3	0	0	5	3	3	3	0	3	3	5	8	8	7	4	8	6	8	8	10	10	8	8	9	9	9	5	10	9	1	2	4	1	115	3	2	1	39	3	-0.218669	1.01593	0.55007	1	1
43916.689606481479	43916.69462962963	5	3	3	0	3	0	3	1	0	1	3	3	3	3	3	9	9	4	9	9	9	9	9	9	9	8	9	9	9	9	9	10	10	1	2	2	1	115	3	2	1	34	3	0.392526	0.821658	0.837794	1	1
43916.574305555558	43916.577777777777	3	3	3	1	0	0	3	1	3	1	1	3	1	1	3	5	8	5	5	5	5	5	5	5	5	5	5	9	9	9	9	10	10	2	3	3	1	115	3	3	1	27	3	-0.708455	-0.93741	1.60561	1	1
43916.518564814818	43916.524224537039	3	3	3	1	1	0	0	0	3	3	3	1	3	5	3	4	4	4	3	4	3	4	4	3	4	2	6	1	4	4	3	7	6	1	2	3	1	115	3	2	1	32	3	-1.17446	-0.753007	-0.822435	1	1
43916.371967592589	43916.376342592594	3	3	3	0	3	0	3	0	3	0	3	0	0	3	3	7	8	8	8	5	7	7	3	7	7	7	7	10	10	10	10	10	10	1	3	2	1	115	3	1	0	27	3	-0.0171016	-0.657973	1.91582	1	1
43916.367071759261	43916.370636574073	5	5	3	0	3	0	1	0	3	0	3	1	0	3	3	7	8	5	3	9	5	5	6	7	4	4	4	6	7	5	1	7	9	1	2	2	1	115	3	3	0	30	3	-0.147311	-0.511534	-0.486019	1	1
43916.349988425929	43916.354710648149	3	5	3	0	3	0	1	0	5	1	3	0	3	3	0	10	10	10	10	10	10	10	7	8	10	10	10	10	5	8	8	9	10	1	2	3	1	115	3	2	1	30	3	1.30547	0.764438	0.295782	1	1
43916.344039351854	43916.34820601852	5	3	3	1	3	0	5	0	0	0	5	3	3	3	1	8	9	4	10	10	8	5	7	7	8	3	8	10	10	10	10	9	10	1	3	3	1	115	3	2	1	35	3	0.318367	-0.454695	1.61538	1	1
43916.261712962965	43916.266863425924	5	3	3	3	3	1	3	1	1	3	3	3	3	3	3	10	8	7	8	10	10	10	5	10	9	5	4	10	10	10	10	9	8	2	3	3	1	115	3	2	1	41	3	0.965437	-0.473276	1.42039	1	1
43915.834166666667	43915.840833333335	3	1	3	3	3	0	0	0	1	0	3	1	3	3	5	5	7	5	5	4	8	8	5	8	8	5	5	10	10	10	10	8	10	1	2	2	1	115	3	3	1	29	3	-0.563809	-0.360769	1.73998	1	1
43960.611562500002	43960.615972222222	3	3	1	0	1	0	0	3	3	3	3	3	3	3	1	10	10	10	10	10	10	10	1	1	4	2	1	10	10	5	1	10	10	2	3	1	1	115	3	2	0	30	3	2.26007	-2.96753	0.491094	1	1
2020-03-27T12:41:37.448+05:30	2020-03-27T12:44:44.153+05:30	5	5	3	0	3	0	1	3	3	3	3	3	3	5	3	10	10	10	10	10	10	10	5	10	10	10	10	10	10	10	10	10	10	2	3	3	1	115	3	2	1	43	3	1.17105	0.522392	1.32132	1	1
2020-03-20T17:10:56.085+06:30	2020-03-20T17:13:39.242+06:30	5	3	3	1	5	3	3	1	1	1	3	3	3	3	5	10	10	10	10	10	10	10	10	10	10	10	10	10	10	10	10	10	10	2	1	2	1	115	3	3	1	43	3	1.07881	1.07508	1.13511	1	1
2020-03-20T19:06:50.705+06:30	2020-03-20T19:10:42.711+06:30	5	3	0	0	1	3	0	5	0	3	1	5	5	3	3	10	10	10	10	10	10	10	10	10	10	10	10	7	6	5	7	6	5	1	2	3	1	115	3	3	1	37	3	1.26706	1.47894	-0.562583	1	1
2020-03-20T20:24:07.410+06:30	2020-03-20T20:27:28.827+06:30	3	3	1	1	3	0	0	0	3	1	3	3	3	3	3	8	8	8	6	8	8	8	6	6	8	6	7	9	9	7	8	9	8	1	3	2	1	115	3	2	1	30	3	0.36716	-0.258175	0.866609	1	1
2020-03-20T21:50:29.643+06:30	2020-03-20T22:02:27.149+06:30	3	3	3	1	1	1	3	3	3	1	3	3	3	3	3	3	7	7	7	2	4	7	7	6	8	4	4	8	8	8	8	9	9	2	2	3	1	115	3	1	1	37	3	-0.799188	-0.410989	1.10305	1	1
2020-03-21T09:49:28.628+06:30	2020-03-21T09:56:13.220+06:30	5	1	3	1	3	0	1	3	3	5	1	3	3	3	3	7	9	8	7	9	9	7	6	6	9	7	6	9	10	9	7	9	9	1	3	3	1	115	3	2	1	38	3	0.494531	-0.25904	1.02666	1	1
2020-03-21T14:32:46.715+06:30	2020-03-21T14:39:25.346+06:30	5	0	3	3	3	0	0	0	0	5	5	0	1	3	3	10	10	8	9	10	10	10	8	8	8	10	10	10	7	8	5	8	9	2	2	3	1	115	3	1	1	31	3	1.1411	0.758455	0.17098	1	1
2020-03-21T21:44:19.244+06:30	2020-03-21T21:52:55.765+06:30	3	3	1	5	3	1	3	0	0	3	3	3	3	1	0	8	10	9	8	10	10	9	7	7	9	9	9	10	10	10	10	10	10	2	3	2	1	115	3	1	0	32	3	0.834734	0.233216	1.37111	1	1
2020-03-23T12:02:29.929+06:30	2020-03-23T12:06:15.826+06:30	5	1	3	1	5	1	0	0	0	5	5	1	0	5	3	10	10	10	10	10	10	10	7	8	9	4	7	10	10	10	10	10	10	1	3	3	1	115	3	3	1	35	3	1.45524	-0.525644	1.44861	1	1
2020-03-23T12:40:52.453+06:30	2020-03-23T12:45:53.749+06:30	3	3	0	0	5	0	0	0	0	3	5	0	3	5	1	10	10	10	10	10	10	10	7	10	10	8	8	8	1	8	10	10	10	1	2	5	1	115	3	2	1	28	3	1.38492	0.719649	-0.160089	1	1
2020-03-23T12:38:59.716+06:30	2020-03-23T12:46:53.434+06:30	3	5	3	3	5	0	1	0	1	3	5	1	1	3	1	7	7	5	8	7	4	6	6	6	8	9	7	9	9	8	7	10	8	1	1	2	1	115	3	3	1	35	3	-0.479017	0.173462	1.02654	1	1
2020-03-23T12:52:07.143+06:30	2020-03-23T13:00:19.061+06:30	5	3	1	3	5	3	1	3	1	5	3	3	3	3	1	8	9	6	10	5	7	10	5	7	7	6	5	9	9	10	10	8	10	1	2	3	1	115	3	1	1	43	3	0.424387	-0.751672	1.59445	1	1
2020-03-23T13:09:41.003+06:30	2020-03-23T13:14:34.424+06:30	5	5	3	3	3	0	3	0	0	3	3	3	0	5	5	10	10	10	10	10	10	10	7	7	6	7	7	4	4	6	7	8	8	2	1	2	1	115	3	2	1	41	3	1.6508	-0.125277	-0.618183	1	1
2020-03-23T14:03:02.170+06:30	2020-03-23T14:07:07.033+06:30	5	0	0	3	5	3	0	0	3	3	3	1	1	3	0	8	9	8	7	8	9	7	9	8	8	9	8	8	8	9	8	10	10	2	2	3	1	115	3	2	0	30	3	0.303992	0.650622	0.655167	1	1
2020-03-23T17:11:53.992+06:30	2020-03-23T17:17:41.404+06:30	3	5	3	3	3	1	3	3	1	3	3	3	3	3	1	10	9	9	10	10	10	10	9	7	8	9	9	9	9	10	10	10	10	2	2	3	1	115	3	3	0	41	3	1.12216	0.327597	1.10437	1	1
2020-03-24T00:15:27.991+08:00	2020-03-24T00:18:35.854+08:00	3	1	0	0	1	1	0	3	3	3	3	3	3	3	3	6	7	9	7	9	10	9	8	8	8	8	8	8	8	8	8	8	8	1	1	2	1	115	3	3	1	30	3	0.429876	0.570678	0.437149	1	1
2020-03-25T07:51:22.418+06:30	2020-03-25T07:59:52.911+06:30	3	5	3	1	1	1	3	0	3	3	5	1	3	1	0	7	10	8	8	8	8	7	7	7	7	9	9	2	1	2	2	10	10	2	2	3	1	115	3	2	0	33	3	0.684911	0.957194	-2.11193	1	1
2020-03-24T15:54:23.763+06:30	2020-03-24T15:59:34.153+06:30	3	3	1	3	5	1	3	3	1	3	5	3	1	3	3	9	7	7	7	7	5	8	8	9	7	5	5	8	8	8	7	9	3	1	2	2	1	115	3	3	1	41	3	0.0612414	-0.0267657	0.689756	1	1
2020-03-24T15:58:52.962+06:30	2020-03-24T16:08:01.124+06:30	5	3	1	1	5	1	1	0	3	3	1	5	3	3	1	6	9	7	5	9	7	9	10	7	5	9	7	9	9	9	5	9	9	2	2	3	1	115	3	2	1	36	3	0.111747	0.401645	0.559667	1	1
2020-03-24T16:42:09.680+06:30	2020-03-24T16:49:29.351+06:30	3	0	3	1	3	1	3	3	3	3	1	1	3	3	1	9	9	7	6	10	8	9	7	8	7	8	7	7	5	4	5	10	10	1	2	4	1	115	3	2	1	32	3	0.714596	0.480116	-0.681027	1	1
2020-03-24T17:43:49.029+06:30	2020-03-24T17:55:06.872+06:30	5	3	3	1	3	1	3	0	3	1	1	1	3	3	3	5	8	6	5	5	5	8	6	6	7	6	6	6	6	6	6	7	7	2	2	3	1	115	3	1	1	34	3	-0.387864	-0.0390025	0.0644717	1	1
2020-03-24T21:16:41.394+06:30	2020-03-24T21:24:19.074+06:30	5	3	3	3	5	1	0	3	0	3	3	3	1	3	1	3	7	1	7	7	8	5	6	6	4	7	7	8	8	6	9	10	9	2	2	3	1	115	3	3	1	37	3	-0.767798	-0.078931	0.684593	1	1
2020-03-24T21:39:12.889+06:30	2020-03-24T21:53:12.285+06:30	5	3	5	1	3	0	0	0	0	5	3	0	0	5	3	8	10	8	9	8	7	8	6	6	6	8	6	9	3	3	3	10	10	1	3	2	1	115	3	2	1	33	3	0.87624	-0.0716767	-0.7529	1	1
2020-03-25T01:10:30.805+06:30	2020-03-25T01:15:12.532+06:30	5	5	3	1	5	0	3	0	3	3	3	1	1	5	3	9	9	7	9	10	10	9	10	8	9	10	8	10	10	10	10	9	8	1	2	3	1	115	3	2	0	41	3	0.675615	0.736387	1.21219	1	1
2020-03-25T01:13:32.995+06:30	2020-03-25T01:18:42.147+06:30	5	1	3	0	3	0	0	5	0	5	5	5	1	5	0	9	9	9	9	10	10	10	9	7	7	8	9	8	8	10	6	8	10	1	1	3	1	115	3	2	0	38	3	1.12442	0.303625	0.465982	1	1
2020-03-25T09:24:29.920+06:30	2020-03-25T09:28:49.455+06:30	5	0	0	3	5	1	0	5	5	1	3	5	3	3	3	10	10	8	10	10	10	10	10	10	10	9	10	10	9	9	10	10	10	1	2	2	1	115	3	3	1	42	3	0.990839	1.09279	0.900715	1	1
2020-03-25T11:42:36.620+06:30	2020-03-25T11:48:18.482+06:30	5	5	3	0	1	1	0	0	0	5	5	0	0	5	0	2	4	3	4	2	2	1	1	1	1	1	6	3	3	1	1	10	10	2	2	3	1	115	3	2	1	30	3	-1.52071	-1.51197	-0.898872	1	1
2020-03-25T13:11:48.518+06:30	2020-03-25T13:18:44.873+06:30	3	3	3	0	3	0	1	1	1	3	1	1	3	0	3	9	9	8	8	9	9	9	9	9	9	9	9	9	9	8	2	9	9	1	3	3	1	115	3	1	1	26	3	0.732931	0.994685	-0.0376545	1	1
2020-03-25T16:28:47.631+06:30	2020-03-25T16:40:37.392+06:30	5	3	1	3	3	3	1	1	0	3	1	5	3	3	1	8	7	6	8	9	9	9	8	9	10	9	8	10	10	9	9	10	9	2	2	3	1	115	3	2	0	36	3	0.205496	0.842948	1.05312	1	1
2020-03-26T18:06:36.440+05:30	2020-03-26T18:14:00.542+05:30	3	1	3	3	1	1	5	3	3	1	3	5	3	3	1	2	5	5	9	9	8	5	8	7	9	6	8	5	4	1	2	8	8	1	3	2	1	115	3	3	1	39	3	-0.269981	1.15117	-1.71542	1	1
2020-03-29T11:30:44.911+05:30	2020-03-29T11:43:47.137+05:30	1	1	1	0	0	0	1	5	5	1	1	5	5	1	3	5	5	5	4	10	10	10	8	10	6	9	7	8	6	3	6	10	10	1	2	2	1	115	3	2	0	30	3	-0.0680826	1.19167	-0.770819	1	1
2020-04-06T20:09:16.103+05:30	2020-04-06T20:14:38.073+05:30	1	5	5	0	0	0	5	0	5	0	0	5	5	0	0	10	10	10	10	10	10	10	10	10	10	8	10	10	10	1	10	9	10	2	3	1	1	115	3	2	0	31	3	1.23901	1.16112	0.0778112	1	1
2020-04-06T21:45:30.383+05:30	2020-04-06T21:50:28.768+05:30	3	5	3	0	1	1	3	3	3	1	3	0	1	0	0	5	7	5	7	8	8	7	6	6	7	6	6	8	10	6	6	8	8	1	3	3	1	115	3	2	1	27	3	-0.0594208	-0.188352	0.514395	1	1
2020-04-08T08:16:41.129+05:30	2020-04-08T08:27:41.983+05:30	3	3	5	1	1	1	3	5	3	1	3	1	3	3	3	3	3	3	6	5	4	5	6	7	6	5	5	8	8	8	8	9	9	2	2	3	1	115	3	1	1	39	3	-1.43109	-0.0961463	1.00009	1	1
2020-04-08T07:49:42.224+05:30	2020-04-08T07:54:40.489+05:30	1	3	5	0	1	0	5	5	5	0	1	1	5	1	3	4	7	3	2	8	9	3	4	5	4	3	3	1	1	7	9	4	3	1	2	3	1	115	3	2	1	36	3	-0.50897	-0.885648	-0.530958	1	1
2020-04-07T02:29:33.036+05:30	2020-04-07T02:41:57.902+05:30	5	3	1	3	5	1	1	3	1	1	3	3	3	3	1	6	9	7	5	8	7	8	7	6	5	7	5	6	5	7	2	8	10	1	2	3	1	115	3	1	1	37	3	0.309759	-0.14948	-0.525006	1	1
2020-04-07T18:47:45.652+05:30	2020-04-07T18:51:12.124+05:30	5	3	3	3	3	1	3	5	1	3	1	1	1	1	3	8	8	8	6	9	9	9	9	9	8	9	8	8	8	8	7	9	9	2	2	3	1	115	3	2	1	37	3	0.379904	0.878897	0.298878	1	1
2020-04-08T14:08:07.963+05:30	2020-04-08T14:13:34.189+05:30	1	5	3	0	3	0	3	3	3	0	1	1	0	1	3	9	10	6	9	8	8	3	7	6	6	5	5	9	2	6	7	9	9	2	2	3	1	115	3	2	0	27	3	0.514423	-0.487205	0.028702	1	1
43940.878333333334	43940.886886574073	1	5	0	0	3	0	0	5	1	1	1	1	0	1	5	6	10	3	8	3	8	10	1	3	4	1	3	10	10	5	2	10	10	1	1	4	1	115	3	1	0	24	2	0.552129	-2.25804	0.743676	0	0
43938.544907407406	43938.549039351848	3	3	0	0	1	0	0	0	0	1	5	0	0	3	0	5	8	5	10	8	8	8	10	10	10	10	10	10	10	10	1	3	10	1	2	3	1	115	3	2	0	16	2	-0.0680965	1.64294	0.216468	1	1
43934.760277777779	43934.766041666669	3	5	0	0	0	0	1	0	1	3	3	0	3	3	1	7	9	4	8	10	8	7	8	9	10	8	7	10	10	10	8	9	10	2	2	3	1	115	3	1	0	23	2	0.0593092	0.64601	1.11578	1	1
43934.336759259262	43934.342372685183	3	3	0	0	3	0	3	0	0	0	0	0	0	0	0	5	8	8	5	8	8	9	4	7	8	7	7	6	3	1	1	7	9	2	3	3	1	115	3	3	1	12	2	0.433195	0.441369	-1.6538	1	1
43931.306805555556	43931.320983796293	1	1	0	0	0	0	1	0	1	1	3	3	0	1	1	5	5	5	6	8	5	8	7	6	8	5	7	7	2	9	7	7	9	1	2	3	1	115	3	2	1	13	2	-0.441054	0.259544	0.0154045	1	1
43930.356793981482	43930.36204861111	3	3	3	0	0	0	0	0	0	0	0	1	0	1	0	3	3	3	3	5	5	8	5	8	8	7	7	5	5	3	3	4	5	#NULL!	5	5	1	115	3	3	0	11	2	#NULL!	#NULL!	#NULL!	1	1
43930.186053240737	43930.191435185188	0	0	0	0	0	0	1	0	0	0	0	0	0	0	0	9	9	9	9	8	9	9	5	7	7	7	4	6	1	5	5	10	10	2	2	3	1	115	3	2	0	1	1	1.21819	-0.280185	-0.900069	1	1
43925.42559027778	43925.429583333331	1	1	0	0	0	0	0	1	0	1	0	1	0	0	0	9	10	9	9	10	9	9	10	9	10	10	9	10	10	10	9	10	8	1	2	3	1	115	3	2	1	5	1	0.774762	0.97007	1.10121	1	1
43924.537164351852	43924.54246527778	3	3	0	0	1	0	1	1	1	0	0	0	0	0	3	4	10	3	5	10	8	10	6	7	6	10	10	9	3	8	5	9	10	1	2	2	1	115	3	2	1	13	2	0.0243966	0.817087	-0.290832	1	1
43924.511990740742	43924.514386574076	0	0	0	0	0	0	0	0	0	0	1	0	0	0	0	6	8	5	8	1	5	7	3	3	8	7	7	9	10	9	8	10	10	1	1	1	1	115	3	1	0	1	1	-0.616671	-0.813324	1.76037	0	0
43924.483738425923	43924.48951388889	0	0	0	0	1	0	0	0	0	0	0	0	0	0	0	10	10	8	10	10	10	10	1	6	1	10	1	1	1	1	1	1	1	1	3	3	1	115	3	2	0	1	1	2.00477	-1.16101	-2.18801	1	1
43923.682557870372	43923.68577546296	3	3	0	1	1	0	3	1	0	3	3	1	3	3	0	9	10	10	9	10	9	9	9	9	10	9	10	10	10	10	10	10	10	1	1	2	1	115	3	2	1	25	2	0.849644	0.799176	1.26452	1	1
43923.674108796295	43923.679456018515	5	3	1	3	0	0	0	0	3	0	0	1	5	0	3	7	10	10	10	10	10	10	6	10	10	8	7	10	10	10	10	8	10	2	1	2	1	115	3	1	0	24	2	1.06289	0.22798	1.29948	1	0
43923.603726851848	43923.607245370367	3	3	3	3	3	1	3	0	1	0	0	0	3	1	0	8	9	5	3	8	3	7	6	6	5	5	7	8	7	5	4	8	10	2	1	2	1	115	3	1	0	24	2	-0.255433	-0.300588	0.114245	0	0
43921.792534722219	43921.802534722221	5	3	1	0	1	0	0	0	1	1	3	1	3	3	1	9	10	10	10	10	10	10	5	10	10	10	10	9	10	10	1	10	10	1	1	2	1	115	3	2	0	23	2	1.299	0.740392	0.210349	1	1
43921.557303240741	43921.559374999997	3	5	0	0	0	0	5	0	0	0	0	0	3	0	0	7	9	8	10	10	10	10	10	10	10	10	10	10	10	10	10	10	10	2	1	2	1	115	3	1	0	16	2	0.63452	1.27256	1.07241	0	1
43921.360324074078	43921.365300925929	3	3	0	0	1	0	0	0	3	3	0	0	3	5	0	8	10	8	9	10	10	10	8	5	1	1	7	9	10	10	8	10	10	2	1	2	1	115	3	1	0	21	2	1.4003	-1.66906	1.3507	1	1
43920.592048611114	43920.596608796295	3	5	1	0	0	0	0	0	0	1	1	0	3	0	0	4	8	6	9	8	10	10	5	3	9	5	5	10	7	8	8	8	10	2	1	1	1	115	3	1	1	14	2	0.619529	-0.806272	0.837761	1	1
43920.42423611111	43920.432106481479	3	3	0	0	3	0	0	0	0	3	0	0	1	3	0	7	9	5	8	10	10	8	6	10	10	5	6	8	6	5	4	10	10	2	2	2	1	115	3	2	0	16	2	0.698086	0.49258	-0.580292	0	0
43918.716331018521	43918.723379629628	3	3	1	0	1	0	1	1	0	0	0	0	1	3	0	4	8	5	6	6	6	5	7	7	9	9	9	9	2	9	9	9	9	1	2	3	1	115	3	2	0	14	2	-0.834313	0.948981	0.427776	1	1
43918.62841435185	43918.631319444445	1	1	0	0	1	0	0	0	1	0	1	1	1	1	0	8	9	8	9	10	10	9	5	5	7	5	8	8	8	6	8	9	10	1	1	1	1	115	3	1	0	8	1	1.14563	-0.632658	0.472522	0	0
43918.49591435185	43918.49863425926	5	5	0	0	3	0	0	0	0	3	1	0	0	5	0	8	10	10	10	10	10	10	10	10	10	10	10	10	10	10	10	10	10	1	2	2	1	115	3	2	0	22	2	0.929724	1.14079	1.10915	1	1
43918.494166666664	43918.498206018521	5	0	1	0	1	1	0	1	0	3	3	0	1	1	0	7	9	5	8	10	7	8	4	4	7	5	6	5	10	4	10	9	9	1	2	3	1	115	3	2	1	17	2	0.536579	-0.873148	0.533212	1	1
43918.439571759256	43918.443796296298	5	3	3	1	1	0	1	0	0	0	0	1	0	0	1	5	7	4	2	5	5	8	5	5	7	3	4	9	9	3	7	9	8	2	1	1	1	115	3	1	1	16	2	-0.692856	-0.678586	0.561219	1	1
43918.383784722224	43918.391689814816	3	3	3	0	0	0	1	0	0	0	1	3	0	0	1	10	10	10	10	10	10	10	10	10	10	10	10	10	10	10	10	7	10	2	1	2	1	115	3	1	0	15	2	1.07881	1.07508	1.13511	1	1
43918.38113425926	43918.386724537035	3	3	1	0	3	0	1	3	0	1	1	3	3	1	0	8	10	5	8	7	7	7	8	7	7	9	6	9	2	5	5	10	10	2	1	4	1	115	3	1	1	23	2	0.282868	0.519821	-0.516077	0	0
43918.362372685187	43918.376701388886	5	5	0	0	3	0	0	0	0	3	0	3	0	3	0	5	4	6	7	4	8	7	10	5	5	5	5	1	1	2	1	10	10	2	1	4	1	115	3	1	0	22	2	-0.179598	0.462953	-2.17739	1	1
43918.351863425924	43918.35527777778	5	1	1	0	1	0	0	0	1	0	0	0	0	0	3	10	10	10	10	10	10	10	10	10	10	10	10	10	10	10	10	7	5	2	1	4	1	115	3	1	0	12	2	1.07881	1.07508	1.13511	1	1
43918.327766203707	43918.334444444445	3	3	1	0	1	0	0	0	0	1	1	1	0	1	0	3	10	5	10	9	10	8	2	9	8	5	5	9	9	10	8	10	10	1	3	3	1	115	3	2	0	12	2	0.519533	-0.667751	1.13393	1	1
43918.317164351851	43918.319930555554	3	0	0	1	5	1	1	0	0	3	1	0	0	0	0	7	8	8	9	10	10	9	6	4	7	5	4	4	5	4	2	10	10	2	1	4	1	115	3	1	0	15	2	1.30995	-0.60744	-1.17974	0	0
43918.302037037036	43918.308113425926	1	3	1	0	1	0	1	1	1	0	1	1	1	0	1	4	8	5	8	5	8	10	6	7	7	6	5	8	5	5	5	6	10	2	1	2	1	115	3	1	0	13	2	0.107441	0.00903767	-0.259749	1	1
43918.297418981485	43918.301400462966	0	1	1	1	0	1	1	0	0	0	0	0	1	1	1	4	10	7	6	10	9	10	8	10	9	9	7	10	10	8	4	10	10	2	1	2	1	115	3	1	0	8	1	0.347363	0.926617	0.286064	1	0
43917.567743055559	43917.578298611108	3	0	0	3	3	0	1	0	3	1	3	0	3	3	1	5	9	6	8	8	8	8	7	5	6	5	1	8	8	9	9	10	7	1	2	2	1	115	3	2	1	24	2	0.412631	-1.10946	1.05915	1	1
43917.375497685185	43917.381238425929	5	5	0	0	5	0	0	0	0	0	3	3	0	3	0	9	6	7	4	5	7	5	9	9	8	4	3	9	9	7	2	10	10	1	1	2	1	115	3	2	0	24	2	-0.298963	0.0746316	0.258348	0	1
43916.604166666664	43916.607881944445	0	0	0	0	0	0	0	0	0	0	0	0	0	0	0	1	3	2	1	1	1	5	3	3	4	3	3	3	3	3	3	10	10	1	4	4	1	115	3	3	1	0	1	-2.01121	-0.766503	-0.703761	1	1
43916.457939814813	43916.462453703702	3	3	0	0	0	0	1	0	0	1	3	3	0	3	0	4	4	1	5	3	5	5	5	4	5	3	5	8	8	8	6	4	5	1	4	3	1	115	3	2	1	17	2	-1.34871	-0.823208	1.00026	1	1
43916.456192129626	43916.46020833333	0	1	1	0	0	0	5	0	0	1	0	1	1	0	0	5	10	7	7	7	6	4	5	6	5	5	5	7	5	5	7	6	10	2	1	2	1	115	3	2	0	10	2	0.0185592	-0.674318	0.161996	1	1
43916.457650462966	43916.460011574076	5	3	1	1	5	0	3	0	0	0	0	0	0	0	0	10	10	10	5	7	5	8	4	3	3	4	4	10	10	10	10	4	8	2	1	2	1	115	3	2	0	18	2	0.642605	-2.18749	2.20158	0	1
43916.447916666664	43916.459791666668	3	3	1	0	1	0	0	3	0	0	3	1	0	1	0	6	9	7	7	8	9	8	6	6	6	8	8	8	8	8	7	7	7	2	1	2	1	115	3	1	0	16	2	0.352919	-0.075454	0.601255	0	0
43916.447025462963	43916.451307870368	0	0	0	0	0	0	3	0	3	0	0	0	0	0	0	10	10	10	10	10	10	10	1	5	5	7	1	5	1	1	10	10	10	1	2	3	1	115	3	2	0	6	1	1.98348	-1.51485	-0.759621	0	0
43916.416678240741	43916.429930555554	0	0	0	0	0	0	0	0	0	0	0	0	0	0	0	7	7	2	8	8	8	4	4	7	3	3	2	6	5	5	2	9	7	2	2	3	1	115	3	2	1	0	1	0.158234	-1.08225	-0.538847	1	1
43916.35701388889	43916.360509259262	3	3	3	0	3	0	3	0	1	0	0	0	0	1	3	5	7	7	7	8	8	7	5	5	7	7	6	7	7	8	6	6	6	1	2	3	1	115	3	2	1	20	2	0.114154	-0.32594	0.389527	1	1
43916.344328703701	43916.348819444444	3	1	1	1	1	0	3	0	3	1	1	0	1	1	0	5	9	8	7	10	7	7	5	5	5	5	5	3	3	4	5	6	9	2	1	5	1	115	3	1	0	17	2	0.665356	-0.587626	-1.00708	0	0
43916.342893518522	43916.345601851855	3	3	3	0	0	0	0	0	0	0	0	0	0	0	0	5	10	5	10	10	10	10	5	10	10	10	10	10	10	5	10	10	10	1	3	3	1	115	3	2	1	9	2	0.498817	1.00627	0.608075	1	1
43916.300405092596	43916.305081018516	3	3	5	0	0	0	3	3	0	0	0	0	3	0	1	7	9	1	9	1	6	7	8	9	9	9	10	10	10	10	10	9	10	2	4	1	1	115	3	2	1	21	2	-1.03865	0.988306	1.69824	1	1
43960.590925925928	43960.593831018516	0	0	5	0	0	0	0	0	5	0	0	0	5	0	5	10	10	10	10	10	10	10	1	1	1	1	1	10	10	4	4	10	10	1	3	3	1	115	3	2	1	20	2	2.27868	-3.39036	0.779327	1	1
43969.672673611109	43969.677766203706	3	5	3	1	1	0	3	0	0	1	1	0	1	1	3	8	10	8	8	10	10	10	9	8	10	9	9	10	10	10	8	9	10	2	1	3	1	115	3	1	0	23	2	0.805659	0.736253	0.990226	1	1
43969.544999999998	43969.550023148149	3	1	0	0	3	0	0	0	0	1	5	3	1	5	0	7	8	7	7	6	5	7	7	7	6	8	7	10	10	10	7	10	10	1	1	3	1	115	3	2	0	22	2	-0.276408	-0.093827	1.46864	1	1
2020-03-20T17:13:00.269+06:30	2020-03-20T17:16:54.357+06:30	3	3	5	1	1	0	0	0	1	0	3	3	0	1	1	8	9	8	5	10	9	9	7	10	9	9	9	10	2	10	10	10	10	1	3	2	1	115	3	2	1	22	2	0.401073	0.98084	0.396286	1	1
2020-03-20T19:18:37.558+06:30	2020-03-20T19:22:52.145+06:30	3	5	3	0	1	0	5	0	0	1	0	0	3	0	0	4	4	2	5	4	6	3	2	2	4	2	2	4	5	6	2	6	6	1	2	2	1	115	3	1	1	21	2	-0.875842	-1.60529	-0.221438	0	1
2020-03-20T20:31:00.031+06:30	2020-03-20T20:36:03.147+06:30	3	5	3	1	1	0	1	0	0	0	3	5	3	0	0	5	1	5	5	5	5	5	5	2	5	3	5	9	9	5	5	10	8	2	3	3	1	115	3	3	1	25	2	-0.996847	-1.03509	0.768002	1	1
2020-03-21T12:02:36.439+06:30	2020-03-21T12:06:36.173+06:30	5	3	1	1	3	0	1	0	1	0	1	1	0	1	0	3	3	3	3	3	3	9	6	9	5	3	8	10	10	5	7	10	10	2	3	2	1	115	3	3	1	18	2	-1.61619	0.205877	0.930647	1	1
2020-03-23T12:08:04.140+06:30	2020-03-23T12:11:49.616+06:30	1	5	5	0	0	0	0	5	3	0	0	0	5	0	0	5	6	6	9	10	10	9	5	10	10	8	8	10	10	10	10	10	10	2	3	3	1	115	3	3	1	24	2	0.161444	0.5797	1.26255	1	1
2020-03-23T15:59:00.344+06:30	2020-03-23T16:06:52.005+06:30	5	3	0	1	3	1	1	0	0	3	1	3	3	1	0	5	8	8	8	8	8	8	9	9	8	8	8	9	8	6	7	10	7	2	1	2	1	115	3	1	1	25	2	0.121023	0.872942	0.244021	1	1
2020-03-23T06:40:46.765-04:00	2020-03-23T06:47:48.711-04:00	1	5	0	0	0	0	0	0	1	0	0	1	5	0	3	2	3	3	3	7	7	7	9	9	5	9	9	5	3	10	10	10	10	1	1	3	1	115	3	2	1	16	2	-1.48426	1.39433	0.0835099	1	1
2020-03-23T20:43:15.546+06:30	2020-03-23T20:46:47.547+06:30	3	3	0	1	3	0	0	0	0	0	0	0	0	0	0	3	4	5	8	10	10	3	6	2	4	1	2	1	1	1	1	8	10	2	2	3	1	115	3	2	1	10	2	0.354158	-1.04991	-2.17731	1	1
2020-03-24T10:45:58.170+06:30	2020-03-24T10:51:13.095+06:30	1	1	5	3	0	0	0	1	1	0	1	1	0	0	3	3	4	2	4	2	7	3	2	2	6	9	9	9	9	6	8	8	8	2	1	1	1	115	3	2	0	17	2	-1.71797	-0.25541	1.22975	1	1
2020-03-24T12:17:17.628+06:30	2020-03-24T12:26:16.947+06:30	0	1	0	0	0	0	3	0	0	0	3	0	1	1	0	10	9	10	10	9	9	7	7	1	6	6	7	7	7	4	4	1	1	1	2	2	1	115	3	1	1	9	2	1.40268	-0.926794	-0.18835	1	1
2020-03-24T15:17:55.865+06:30	2020-03-24T15:21:53.141+06:30	1	1	3	0	1	0	1	0	0	0	1	0	0	0	0	7	9	3	5	9	8	10	7	7	6	7	4	4	4	2	2	8	8	1	2	3	1	115	3	2	0	8	1	0.469942	0.289906	-1.64149	1	1
2020-03-24T15:22:00.687+06:30	2020-03-24T15:25:23.581+06:30	3	1	0	0	0	0	0	0	0	0	0	0	0	0	0	8	8	8	8	8	8	8	8	9	9	8	8	9	9	10	8	8	7	2	1	3	1	115	3	2	1	4	1	0.272594	0.578393	1.00356	1	1
2020-03-24T15:23:34.672+06:30	2020-03-24T15:30:17.471+06:30	0	0	0	0	0	0	0	0	0	0	0	0	0	0	0	1	1	1	1	1	2	3	1	1	1	2	1	3	3	1	1	1	2	1	3	3	1	115	3	2	0	0	1	-2.03494	-1.60567	-0.943169	1	1
2020-03-24T15:32:13.044+06:30	2020-03-24T15:42:56.748+06:30	5	5	1	0	0	0	0	0	0	0	0	0	0	0	0	10	10	10	5	10	5	10	10	5	1	10	10	10	1	5	1	10	10	1	2	3	1	115	3	3	1	11	2	0.902346	0.343853	-0.934576	1	1
2020-03-24T15:36:29.149+06:30	2020-03-24T15:43:44.407+06:30	3	3	0	0	3	3	0	0	0	1	0	1	0	0	0	8	8	5	10	10	10	8	10	8	2	1	3	10	10	1	1	10	8	1	2	3	1	115	3	1	0	14	2	1.17043	-0.820848	-0.552886	1	1
2020-03-24T16:07:39.540+06:30	2020-03-24T16:12:12.260+06:30	3	3	0	0	0	0	0	0	1	0	1	0	0	0	0	2	6	3	6	9	8	1	6	2	2	3	3	3	3	3	4	6	8	1	2	2	1	115	3	3	1	8	1	-0.41822	-1.08146	-1.03424	1	1
2020-03-24T17:18:10.097+06:30	2020-03-24T17:21:18.606+06:30	5	3	0	0	3	0	0	0	0	0	0	0	0	0	0	1	9	1	10	1	4	7	1	1	8	7	1	1	1	1	1	9	9	2	3	3	1	115	3	3	1	11	2	-0.494788	-0.819885	-1.68793	1	1
2020-03-24T17:38:23.589+06:30	2020-03-24T17:40:44.775+06:30	3	1	5	1	1	1	3	0	3	0	3	1	1	1	1	9	9	9	8	6	9	8	8	8	9	9	9	9	10	9	8	10	10	2	1	2	1	115	3	2	0	25	2	0.399006	0.56561	1.06671	1	1
2020-03-24T18:41:22.068+06:30	2020-03-24T18:46:44.389+06:30	3	1	1	0	0	0	1	0	0	0	3	0	1	0	0	8	8	8	8	10	10	8	8	8	8	8	10	10	10	10	10	10	10	1	2	3	1	115	3	2	1	10	2	0.510694	0.461594	1.33121	1	1
2020-03-25T10:35:10.524+06:30	2020-03-25T10:42:11.371+06:30	3	3	0	0	1	1	1	0	0	5	3	3	0	1	0	7	10	3	8	10	10	10	7	5	2	10	10	4	4	1	3	8	8	1	1	2	1	115	3	2	0	21	2	0.863692	0.459394	-1.69003	1	1
2020-03-25T11:09:58.169+06:30	2020-03-25T11:16:08.556+06:30	0	0	0	3	0	0	0	1	0	0	0	0	0	0	0	1	2	1	2	2	2	1	10	10	8	8	8	10	10	10	10	1	1	1	4	3	1	115	3	3	1	4	1	-3.21729	1.58268	1.75009	1	1
2020-03-26T23:35:31.107+05:30	2020-03-26T23:40:38.374+05:30	3	3	3	0	1	0	1	0	0	3	1	0	1	1	3	6	9	6	6	6	6	7	9	6	7	9	9	5	4	3	4	8	9	2	2	3	1	115	3	2	0	20	2	-0.192486	1.02559	-1.05614	1	1
2020-03-30T10:11:49.133+05:30	2020-03-30T10:14:52.513+05:30	3	5	3	0	0	0	0	0	0	0	0	0	0	0	0	5	5	5	7	7	7	7	7	7	7	8	7	7	7	5	5	10	9	1	2	2	1	115	3	3	0	11	2	-0.426951	0.594829	-0.202507	1	1
2020-03-30T00:58:17.081+05:30	2020-03-30T01:33:26.837+05:30	3	3	0	1	3	0	0	0	0	3	3	3	0	1	0	9	10	9	7	10	10	10	1	1	9	7	6	2	1	10	8	10	10	1	1	3	1	115	3	2	1	20	2	1.50713	-1.18746	-0.237109	1	1
2020-04-06T20:03:35.925+05:30	2020-04-06T20:06:56.005+05:30	3	3	5	0	1	0	3	1	3	1	1	0	1	1	1	9	10	8	7	10	10	10	10	10	8	8	9	9	9	9	9	9	8	1	2	3	1	115	3	3	0	24	2	0.806373	0.838034	0.725874	1	1
2020-04-06T20:25:52.389+05:30	2020-04-06T20:32:21.976+05:30	5	3	5	0	1	0	0	5	0	0	0	0	0	0	0	5	10	4	4	10	9	10	8	10	10	10	8	8	7	8	8	8	9	2	1	3	1	115	3	1	0	19	2	-0.0440443	1.39333	0.116158	0	1
2020-04-06T20:27:27.514+05:30	2020-04-06T20:42:00.644+05:30	5	1	0	0	1	0	1	1	0	0	1	0	0	0	1	10	10	6	8	10	10	10	6	9	10	5	6	9	6	2	9	1	1	2	1	3	1	115	3	2	1	11	2	1.15954	0.192043	-0.244933	1	1
2020-04-06T21:08:43.778+05:30	2020-04-06T21:15:14.185+05:30	0	0	5	0	0	0	0	0	3	0	0	0	5	0	0	1	10	2	2	1	1	8	10	10	10	10	10	10	10	10	10	10	10	1	3	3	1	115	3	3	1	13	2	-2.29235	1.84062	1.63131	1	1
2020-04-06T21:08:43.778+05:30	2020-04-06T21:15:31.451+05:30	0	0	5	0	0	0	0	0	3	0	0	0	5	0	0	1	10	2	2	1	1	8	10	10	10	10	10	10	10	10	10	10	10	1	3	3	1	115	3	3	1	13	2	-2.29235	1.84062	1.63131	1	1
2020-04-06T21:40:37.389+05:30	2020-04-06T21:47:39.218+05:30	0	0	1	0	0	0	0	1	3	0	0	0	1	0	0	1	7	1	3	10	10	8	4	6	1	1	1	1	1	1	1	9	10	1	1	2	1	115	3	2	1	6	1	0.161705	-0.998111	-2.33967	1	1
2020-04-06T23:03:39.082+05:30	2020-04-06T23:11:30.891+05:30	3	1	3	3	0	0	1	3	1	0	1	0	1	0	3	9	8	7	6	9	7	8	9	9	8	9	8	10	8	8	8	8	8	2	1	4	1	115	3	1	0	20	2	0.111064	0.824625	0.724166	1	1
2020-04-06T23:11:08.213+05:30	2020-04-06T23:14:32.795+05:30	5	5	0	1	3	0	3	0	0	0	5	0	0	0	0	8	10	10	10	10	10	10	8	7	8	9	9	10	9	8	8	9	9	1	2	3	1	115	3	3	1	22	2	1.19885	0.298969	0.774894	1	1
2020-04-07T09:31:44.720+05:30	2020-04-07T09:36:01.581+05:30	1	0	0	1	1	0	3	5	3	0	0	0	5	0	1	8	8	8	8	10	10	10	8	8	9	9	9	9	9	9	8	9	9	2	2	2	1	115	3	1	1	20	2	0.709728	0.687493	0.698273	1	1
2020-04-07T13:17:27.085+05:30	2020-04-07T13:26:55.394+05:30	0	0	0	0	0	0	0	0	0	1	3	0	0	0	0	6	6	6	6	6	6	8	2	2	3	2	2	2	2	2	2	2	9	1	3	3	1	115	3	2	0	4	1	0.410646	-1.73837	-1.34062	1	1
2020-04-07T17:33:13.083+05:30	2020-04-07T17:38:55.095+05:30	3	3	1	0	0	0	0	1	1	0	0	0	0	0	1	6	6	6	8	10	7	7	6	6	6	4	4	2	2	2	2	7	7	2	3	3	1	115	3	1	1	10	2	0.539254	-0.174533	-1.88417	1	1
2020-04-07T23:41:16.522+05:30	2020-04-07T23:48:44.531+05:30	5	3	0	0	5	0	0	3	0	0	1	1	0	0	1	10	10	10	10	10	10	10	10	5	7	5	5	8	8	8	7	3	3	1	2	3	1	115	3	2	1	19	2	1.64204	-0.608037	0.472134	1	1
2020-05-22T10:28:09.981+05:30	2020-05-22T10:35:54.678+05:30	3	5	5	0	0	0	0	0	0	0	0	0	0	0	0	5	7	1	2	8	3	3	5	4	2	3	2	2	2	2	2	5	9	2	2	3	1	115	3	2	0	13	2	-0.818678	-0.902144	-1.42224	1	1
43938.144085648149	43938.14707175926	5	5	3	5	5	5	5	3	3	5	5	1	5	3	0	8	8	8	8	10	10	10	10	8	10	10	10	5	5	2	2	10	10	2	1	1	2	1939	121	3	0	58	4	0.886517	1.75535	-1.79675	0	1
43937.532314814816	43937.53528935185	5	3	3	5	5	1	3	3	3	5	5	5	1	3	0	7	10	10	8	10	10	10	7	6	8	10	10	8	6	4	3	8	10	2	3	3	2	1939	121	3	1	50	4	1.16565	0.712821	-0.778103	1	1
43922.62127314815	43922.626296296294	3	5	1	3	3	1	5	3	5	3	3	3	5	3	3	9	9	9	9	9	10	8	9	5	9	6	8	10	5	10	7	10	10	2	4	1	2	1939	121	3	0	49	4	1.0085	-0.00847264	0.600426	1	1
43919.101412037038	43919.107546296298	5	5	5	1	5	0	5	3	3	1	1	1	5	5	0	9	10	9	9	10	9	10	7	8	10	9	9	8	5	6	6	10	10	2	3	3	2	1939	121	3	0	45	4	1.14033	0.792392	-0.343616	1	1
43919.034259259257	43919.043252314812	5	3	5	1	3	1	1	5	5	5	3	3	3	3	1	2	10	1	1	10	10	10	5	5	10	5	5	5	5	5	5	1	10	2	2	3	2	1939	121	3	1	47	4	-0.0729414	0.179352	-0.855569	1	1
43918.634756944448	43918.6403125	5	5	5	1	5	0	3	3	3	3	3	3	5	5	0	3	7	5	5	9	9	5	2	2	5	2	2	4	2	5	1	10	10	2	2	5	2	1939	121	3	0	49	4	0.312365	-1.54996	-1.11592	0	1
2020-03-21T12:19:07.819-03:00	2020-03-21T12:26:48.001-03:00	5	5	3	3	5	0	5	0	5	3	3	3	3	3	1	10	10	9	7	10	8	7	8	10	8	10	10	8	8	3	1	10	10	1	2	1	2	1939	121	3	0	47	4	0.777351	1.27208	-0.895377	1	1
2020-03-21T12:34:11.518-03:00	2020-03-21T12:41:43.804-03:00	5	3	5	5	5	1	3	5	5	5	3	3	5	3	3	10	10	10	10	10	10	10	10	10	10	10	10	10	10	10	10	7	5	1	4	1	2	1939	121	3	1	59	4	1.07881	1.07508	1.13511	1	1
2020-03-21T21:51:42.431-03:00	2020-03-21T22:02:06.234-03:00	5	3	3	3	3	3	1	3	1	3	3	5	3	3	3	10	10	10	10	10	10	10	9	9	10	8	8	10	9	10	8	9	9	1	2	3	2	1939	121	3	1	45	4	1.28647	0.506213	0.920243	1	1
2020-03-23T10:37:15.338-03:00	2020-03-23T10:54:28.909-03:00	5	3	5	5	3	1	5	3	3	3	3	3	3	5	1	10	10	9	10	10	10	10	10	10	9	7	10	10	7	7	6	10	10	2	3	3	2	1939	121	3	0	51	4	1.26922	0.951929	0.0565255	1	1
43943.681967592594	43943.689120370371	3	3	5	1	3	0	5	3	3	3	3	0	3	0	0	9	9	9	9	10	10	9	9	9	10	9	9	9	9	10	9	8	9	2	2	2	2	1939	121	3	0	35	3	0.845557	0.838544	0.89255	0	1
43942.993159722224	43942.996423611112	5	5	3	3	5	1	1	0	0	1	3	1	1	3	0	5	8	4	5	10	10	5	9	9	7	8	7	7	7	8	6	10	10	1	2	3	2	1939	121	3	0	32	3	-0.229834	0.895837	-0.0438171	1	1
43940.741365740738	43940.751481481479	5	3	1	1	5	1	3	0	3	1	1	1	3	1	0	9	10	9	9	10	10	9	9	9	8	9	9	9	3	3	3	10	10	2	3	5	2	1939	121	3	1	29	3	1.22754	1.13542	-1.23191	0	1
43938.556921296295	43938.561377314814	5	5	0	1	3	0	0	1	1	3	1	3	0	3	0	9	9	9	9	10	10	9	6	6	9	7	9	9	4	8	2	10	10	1	3	4	2	1939	121	3	0	26	3	1.28098	0.188422	-0.413399	0	1
43938.047418981485	43938.053055555552	3	5	0	0	3	1	1	1	1	3	3	3	3	3	0	8	8	8	8	1	1	1	1	10	10	9	9	6	1	8	7	10	10	2	4	1	2	1939	121	2	0	30	3	-1.13247	0.647805	0.30815	1	1
43937.570115740738	43937.648958333331	5	3	5	5	5	1	3	0	3	3	3	1	5	1	0	10	10	10	10	10	10	10	5	5	8	10	10	10	10	4	1	7	10	1	1	3	2	1939	121	2	0	43	3	1.58042	0.0999175	-0.188292	0	1
43937.60260416667	43937.606307870374	0	5	5	5	5	1	3	0	0	3	0	0	0	0	0	10	10	10	10	10	10	10	10	10	10	10	6	6	6	10	10	10	10	2	3	3	2	1939	121	3	0	27	3	1.25078	0.890965	0.297973	0	1
43937.594166666669	43937.596990740742	3	5	1	0	3	1	3	1	1	1	3	1	3	1	1	8	10	8	9	10	10	8	10	7	7	7	7	9	9	8	9	10	10	1	1	3	2	1939	121	3	1	28	3	0.909425	0.104965	0.796631	0	1
43937.557881944442	43937.562013888892	5	5	5	1	3	1	3	1	3	1	1	1	1	1	1	5	7	7	6	10	10	9	8	8	9	8	8	8	8	8	5	8	10	1	2	3	2	1939	121	3	1	33	3	0.264838	0.840986	0.0147832	0	1
43922.899247685185	43922.903437499997	3	3	5	0	1	0	3	1	1	3	1	3	5	3	3	7	6	8	9	9	10	9	8	9	9	9	9	9	8	8	7	10	10	1	3	3	2	1939	121	3	0	35	3	0.423328	0.976404	0.361307	1	1
43922.790185185186	43922.795023148145	5	3	0	3	3	3	1	5	0	1	3	1	1	1	0	6	10	7	10	10	10	10	7	7	5	8	8	8	8	8	1	10	10	1	4	3	2	1939	121	3	1	30	3	1.13076	0.0467637	-0.248723	1	1
43922.596851851849	43922.6016087963	5	5	3	5	1	1	3	0	3	3	3	1	1	3	1	7	10	7	7	10	10	10	10	10	10	10	10	10	1	10	10	10	10	2	3	1	2	1939	121	3	0	38	3	0.524702	1.61739	0.0600418	0	1
43920.741597222222	43920.747569444444	3	3	3	3	3	1	3	0	3	1	1	1	3	3	0	4	4	4	4	10	10	8	7	7	9	1	10	7	2	5	2	10	10	2	2	5	2	1939	121	3	1	31	3	-0.0931265	0.70083	-1.33254	0	1
43920.606469907405	43920.609780092593	3	3	1	3	3	1	3	1	1	3	3	1	3	1	0	10	10	10	10	10	10	10	10	10	10	10	10	10	10	10	10	10	10	2	2	3	2	1939	121	3	0	30	3	1.07881	1.07508	1.13511	0	1
43920.102881944447	43920.107256944444	3	5	1	0	5	0	3	3	3	3	0	1	3	3	0	9	9	9	9	10	10	9	9	9	9	9	9	9	9	9	8	10	10	2	2	3	2	1939	121	3	0	33	3	0.891925	0.792659	0.682675	1	1
43919.883252314816	43919.888692129629	3	3	1	0	1	0	3	3	3	1	3	3	1	1	0	4	4	4	7	10	10	7	9	9	10	9	9	7	6	5	8	5	10	1	4	3	2	1939	121	3	0	26	3	-0.445598	1.71519	-0.467908	0	1
43919.822372685187	43919.827696759261	5	3	1	3	5	1	3	3	3	3	3	3	3	3	0	8	10	10	9	10	10	10	8	8	9	9	8	8	7	8	7	8	10	2	3	3	2	1939	121	3	0	42	3	1.17051	0.562692	0.180421	0	1
43919.774965277778	43919.776736111111	5	5	3	5	5	1	3	0	0	1	3	1	3	1	0	10	10	10	10	10	10	10	10	10	10	10	10	10	10	10	5	10	10	1	3	3	2	1939	121	3	1	36	3	1.18708	1.16729	0.584193	1	1
43919.749513888892	43919.758576388886	5	3	1	1	3	1	1	0	1	3	3	1	3	1	0	4	7	2	8	10	10	9	9	9	9	5	7	7	7	7	6	10	10	1	1	3	2	1939	121	2	0	27	3	0.0673283	0.852242	-0.280036	0	0
43919.616377314815	43919.621944444443	5	3	1	1	5	0	0	0	0	3	3	1	0	3	3	5	5	5	5	10	10	10	1	1	10	1	1	3	1	1	1	10	10	2	3	1	2	1939	121	3	1	28	3	0.916684	-1.31197	-2.0047	0	1
43919.59134259259	43919.595949074072	5	3	3	1	1	3	3	0	0	3	3	3	0	5	0	5	10	10	10	10	10	10	5	5	10	5	10	9	1	1	1	10	10	1	4	1	2	1939	121	3	1	33	3	1.47984	0.319767	-1.68767	1	1
43918.880810185183	43918.884594907409	3	5	3	1	5	0	1	3	0	3	3	0	0	1	0	7	9	8	7	10	10	10	10	10	10	10	10	10	7	10	6	10	10	1	3	3	2	1939	121	3	1	28	3	0.53382	1.51317	0.287968	1	1
43918.815474537034	43918.820601851854	3	1	1	0	1	0	5	3	3	3	3	1	3	1	0	4	7	7	7	9	9	9	5	9	9	9	9	9	9	9	6	10	10	2	3	4	2	1939	121	3	1	28	3	0.0335443	0.740743	0.583388	1	1
43918.731493055559	43918.735995370371	3	1	1	1	1	1	1	3	5	1	1	5	5	3	0	10	10	10	10	10	10	10	10	10	3	7	5	10	10	10	6	10	10	1	3	3	2	1939	121	3	0	32	3	1.47514	-0.339061	0.927891	1	1
43918.638958333337	43918.642453703702	5	3	1	0	3	3	1	0	0	5	5	5	0	3	0	10	10	10	10	10	10	7	5	5	4	7	9	8	1	5	4	10	10	2	2	4	2	1939	121	2	0	34	3	1.57596	-0.47657	-0.741242	0	1
43918.629386574074	43918.633402777778	5	5	3	0	5	0	5	5	5	3	0	0	5	1	0	10	1	1	10	1	1	1	10	10	10	10	10	10	10	10	10	10	10	2	4	2	2	1939	121	3	1	42	3	-2.32658	1.73321	1.87496	1	1
2020-03-21T11:44:43.580-03:00	2020-03-21T11:56:34.221-03:00	3	3	3	1	3	1	3	3	1	3	3	1	1	1	1	10	10	10	6	10	9	10	10	10	10	10	10	10	8	10	10	6	8	1	3	1	2	1939	121	3	0	31	3	0.72485	1.23719	0.936374	1	1
2020-03-21T11:56:38.895-03:00	2020-03-21T12:20:39.098-03:00	3	3	3	3	3	1	1	1	3	3	3	1	3	3	1	8	8	8	8	5	7	8	6	7	7	7	7	7	8	8	8	8	8	1	4	3	2	1939	121	3	1	35	3	0.186463	-0.137954	0.790927	1	1
2020-03-21T13:10:35.974-03:00	2020-03-21T13:14:55.739-03:00	3	5	3	1	3	0	3	3	3	3	3	3	3	1	3	8	10	7	5	10	10	8	9	10	9	9	9	8	8	10	8	10	10	1	2	5	2	1939	121	3	1	40	3	0.36959	1.08443	0.53742	1	1
2020-03-21T13:28:07.510-03:00	2020-03-21T13:31:30.858-03:00	3	3	5	3	3	3	3	3	5	1	1	1	3	3	3	7	7	5	5	5	5	8	8	5	5	5	5	5	5	7	10	10	10	2	2	3	2	1939	121	3	1	43	3	-0.396882	-0.390353	0.443631	1	1
2020-03-21T13:51:13.426-03:00	2020-03-21T14:01:07.527-03:00	5	3	5	3	1	3	3	0	3	1	3	3	3	3	0	5	8	5	7	8	10	8	1	3	5	5	5	5	5	8	7	8	10	1	3	3	2	1939	121	3	1	39	3	0.54038	-1.4127	0.250584	1	1
2020-03-21T14:07:04.327-03:00	2020-03-21T14:12:58.006-03:00	5	0	0	1	5	0	1	3	0	1	5	3	0	3	3	8	8	8	10	10	10	10	5	5	7	5	8	8	8	8	10	7	5	1	2	3	2	1939	121	3	1	30	3	1.14887	-0.725061	0.908947	1	1
2020-03-21T15:09:38.188-03:00	2020-03-21T15:17:32.693-03:00	5	5	3	0	5	0	0	0	0	0	5	5	0	5	0	5	10	10	10	10	10	5	10	10	10	10	10	10	10	10	10	5	10	2	4	3	2	1939	121	3	1	33	3	0.338893	1.24887	1.18574	1	1
2020-03-21T15:21:55.480-03:00	2020-03-21T15:25:22.386-03:00	3	3	1	3	3	3	1	1	1	1	3	1	1	1	1	10	10	10	10	10	10	6	1	1	5	1	1	8	5	5	7	5	1	2	2	3	2	1939	121	2	0	27	3	1.92657	-2.88742	0.470958	1	1
2020-03-22T08:52:30.381-03:00	2020-03-22T09:16:39.993-03:00	3	5	1	0	5	0	5	1	1	0	3	0	0	3	1	10	10	10	10	10	10	10	10	10	10	6	2	4	2	1	1	10	5	2	4	1	2	1939	121	3	0	28	3	1.82496	0.705377	-2.3452	0	1
2020-03-22T20:19:33.049+02:00	2020-03-22T20:51:48.247+02:00	5	5	5	0	3	0	3	5	3	0	3	0	3	3	5	8	10	8	8	8	10	10	10	8	8	8	10	10	10	10	10	10	5	2	2	3	2	1939	121	3	0	43	3	0.631106	0.605378	1.29556	1	1
2020-03-22T17:05:21.662-03:00	2020-03-22T17:15:01.969-03:00	3	3	5	1	3	0	1	1	0	3	3	0	1	3	1	9	9	9	8	9	9	9	9	8	8	9	8	9	9	7	6	8	7	1	4	3	2	1939	121	3	0	28	3	0.789973	0.611287	0.353217	1	1
2020-03-22T22:06:10.817-03:00	2020-03-22T22:20:54.708-03:00	3	3	3	3	3	0	1	3	3	1	3	1	3	3	3	5	4	7	9	7	9	5	8	4	6	7	7	8	8	9	5	5	10	1	4	2	2	1939	121	3	0	36	3	-0.16427	-0.111655	0.58581	1	1
2020-03-23T08:31:06.950-03:00	2020-03-23T08:36:23.355-03:00	3	3	5	0	3	0	5	3	1	3	1	1	3	5	3	10	10	10	8	10	7	10	10	10	10	10	10	10	10	10	10	10	10	2	3	3	2	1939	121	3	1	39	3	0.687422	1.12897	1.24068	1	1
2020-03-23T09:18:23.162-03:00	2020-03-23T09:24:10.081-03:00	3	5	1	1	3	0	3	0	3	0	1	1	1	3	1	3	3	3	3	3	3	3	3	3	3	5	5	5	5	5	5	1	10	2	2	3	2	1939	121	3	1	26	3	-1.67973	-0.808174	0.107914	1	1
2020-03-23T09:18:28.322-03:00	2020-03-23T09:25:55.944-03:00	3	3	3	0	0	0	0	3	3	0	3	3	3	3	1	8	8	8	8	10	8	8	10	10	8	8	10	10	8	10	7	8	7	2	3	2	2	1939	121	3	1	28	3	0.350884	1.04032	0.713467	1	1
2020-03-25T11:03:30.481-03:00	2020-03-25T11:07:50.604-03:00	5	3	3	1	3	1	3	0	3	3	3	1	3	3	3	8	2	8	8	8	8	8	10	10	10	10	10	8	5	7	6	8	10	2	2	3	2	1939	121	3	1	38	3	-0.257555	1.93159	-0.340968	1	1
43947.995208333334	43947.997499999998	3	3	0	0	1	0	0	1	0	1	0	0	0	0	0	10	10	10	10	10	10	10	10	10	10	10	10	10	10	10	10	9	10	2	2	3	2	1939	121	3	1	9	2	1.07881	1.07508	1.13511	0	1
43942.692152777781	43942.696956018517	0	5	0	0	0	0	0	0	0	0	0	0	0	0	0	2	2	2	2	10	10	10	8	8	10	1	1	3	1	7	2	10	10	2	3	3	2	1939	121	3	1	5	1	-0.364709	0.451693	-1.75533	1	1
43939.884594907409	43939.892511574071	1	1	1	3	1	1	3	1	1	1	1	1	1	1	1	6	8	6	6	9	9	8	10	8	9	9	8	8	7	5	5	9	10	1	2	1	2	1939	121	3	1	19	2	0.0953037	1.26522	-0.440927	1	1
43938.812824074077	43938.817430555559	3	1	0	0	3	0	1	3	1	0	0	3	3	0	1	8	9	9	9	10	10	9	8	8	9	8	7	9	7	8	5	10	10	2	1	3	2	1939	121	2	0	19	2	1.03792	0.447067	0.0977346	0	1
43938.807060185187	43938.815208333333	0	3	0	0	1	0	3	1	3	0	0	0	3	0	0	10	10	10	9	9	9	5	8	8	5	7	5	2	1	1	1	10	10	2	2	3	2	1939	121	3	0	14	2	1.30746	0.260017	-2.27608	0	1
43937.725787037038	43937.732604166667	1	1	1	0	1	0	1	1	1	0	0	0	0	1	0	5	9	9	9	10	10	9	10	10	10	5	10	7	3	3	3	9	10	2	2	2	2	1939	121	3	0	8	1	0.895857	1.43383	-1.56273	1	1
43937.66883101852	43937.672013888892	3	1	0	1	3	0	3	0	0	1	3	1	0	0	0	6	4	5	8	10	10	9	4	9	10	10	8	5	8	8	2	3	10	2	3	5	2	1939	121	3	1	16	2	0.169495	1.03604	-0.585901	1	1
43937.614351851851	43937.649537037039	1	3	0	3	3	0	1	0	0	3	3	3	1	3	0	10	10	10	10	10	10	10	8	10	10	10	8	10	10	5	5	10	10	2	2	1	2	1939	121	3	0	24	2	1.32605	0.921313	0.0706118	0	1
43937.596678240741	43937.601469907408	3	3	1	1	1	1	1	1	1	1	1	1	1	1	3	9	9	9	9	10	10	10	10	10	10	10	10	10	7	8	10	10	10	1	2	3	2	1939	121	3	0	21	2	0.836741	1.36079	0.529001	1	1
43937.5937037037	43937.596828703703	3	3	3	0	3	0	1	0	0	1	1	1	1	3	0	4	4	4	4	10	9	5	10	10	10	10	10	10	3	3	4	10	10	2	1	3	2	1939	121	3	0	20	2	-0.873196	2.40351	-1.18452	1	1
43937.560046296298	43937.564942129633	3	5	3	0	0	0	3	0	3	0	3	1	3	1	0	9	9	9	9	10	10	8	10	9	9	10	10	9	5	3	2	10	10	2	4	3	2	1939	121	3	1	25	2	0.986269	1.54395	-1.18464	0	1
43937.552523148152	43937.558553240742	3	3	3	0	0	0	0	1	1	1	1	0	1	1	0	3	8	8	5	10	8	10	10	10	10	8	8	8	7	5	4	8	10	2	3	1	2	1939	121	3	0	15	2	0.0692359	1.57014	-0.692971	0	1
43937.543599537035	43937.5465625	3	1	1	0	1	0	1	1	1	1	1	0	3	1	1	10	10	10	10	10	10	10	5	5	10	10	10	10	10	10	10	1	10	2	3	3	2	1939	121	3	1	16	2	1.29261	-0.0712749	1.48607	1	1
43937.512326388889	43937.517337962963	3	5	3	1	1	3	0	3	0	1	3	0	0	1	0	8	8	8	8	10	8	8	7	7	7	6	6	6	5	6	5	10	10	2	2	3	2	1939	121	3	0	24	2	0.802587	-0.00473604	-0.454462	0	1
43937.50984953704	43937.514421296299	1	1	0	0	1	0	0	0	3	0	1	0	1	1	0	9	9	9	9	9	9	9	10	10	9	10	10	10	10	10	7	10	10	1	2	3	2	1939	121	3	1	9	2	0.63073	1.16328	0.891338	1	1
43923.43240740741	43923.438344907408	0	5	5	0	0	0	0	0	5	0	0	0	5	0	5	10	10	10	10	10	8	8	10	10	8	6	7	6	6	5	5	10	10	1	4	3	2	1939	121	3	0	25	2	1.23274	0.627521	-0.6411	0	1
43922.783159722225	43922.786539351851	3	3	3	1	0	0	1	0	0	0	0	0	0	0	5	5	4	3	5	10	10	10	10	10	10	10	10	9	9	3	6	9	10	1	4	3	2	1939	121	3	0	16	2	-0.451972	2.16214	-0.549979	0	1
43922.756481481483	43922.76189814815	3	3	0	3	3	0	1	0	1	0	3	1	1	5	0	10	10	10	10	10	10	10	8	8	10	8	9	10	8	10	6	10	10	2	2	1	2	1939	121	3	0	24	2	1.36021	0.440868	0.651038	0	1
43922.691377314812	43922.694537037038	3	3	0	1	3	1	1	3	0	3	1	0	0	1	0	8	10	8	10	10	10	10	10	10	10	1	10	10	1	8	10	8	10	2	3	3	2	1939	121	3	1	20	2	1.19423	0.578705	-0.0131576	1	1
43922.663460648146	43922.670439814814	1	5	3	0	3	0	1	0	3	0	1	5	1	1	0	10	10	10	9	10	10	10	10	10	10	9	9	10	1	6	3	10	10	2	4	3	2	1939	121	3	0	24	2	1.35869	1.43735	-1.0988	1	1
43922.611226851855	43922.616851851853	1	1	1	5	0	0	0	0	0	0	0	0	0	0	0	5	5	5	5	10	10	10	10	10	10	10	10	10	8	10	5	10	10	1	2	1	2	1939	121	2	0	8	1	-0.281842	1.85916	0.204788	0	1
43922.611504629633	43922.61515046296	3	3	0	0	5	0	0	3	0	0	1	0	0	0	0	10	10	10	10	10	10	10	4	2	6	2	10	10	10	10	10	8	10	2	1	3	2	1939	121	3	1	15	2	1.68876	-1.78985	1.82751	0	1
43922.60837962963	43922.611759259256	1	1	0	0	0	0	3	0	3	0	1	0	3	1	1	8	1	3	5	9	6	7	7	7	7	7	7	7	7	7	7	7	8	1	1	2	2	1939	121	3	1	14	2	-0.776478	0.546145	0.229074	1	1
43922.599074074074	43922.60434027778	0	3	1	0	1	0	0	3	1	0	1	0	3	0	0	10	10	10	10	10	10	10	2	1	8	1	6	5	5	5	2	10	10	1	2	3	2	1939	121	3	1	13	2	2.17215	-1.8608	-0.632323	1	1
43921.510046296295	43921.517858796295	3	3	1	0	0	0	1	1	1	0	1	0	1	1	1	8	9	9	7	10	9	9	7	6	6	6	6	8	9	8	8	8	10	1	3	3	2	1939	121	3	0	14	2	0.923229	-0.552727	0.779119	0	1
43920.722754629627	43920.727384259262	5	5	0	0	3	0	0	0	3	0	3	3	0	3	0	10	10	10	10	10	10	10	5	8	8	4	3	3	2	6	2	10	10	1	4	5	2	1939	121	3	0	25	2	1.96359	-0.566024	-1.42067	0	1
43920.602812500001	43920.606712962966	3	1	0	1	3	3	0	1	0	3	1	0	1	1	0	5	5	5	5	9	10	5	5	2	8	6	5	2	2	1	1	7	10	2	2	3	2	1939	121	3	0	18	2	0.149944	-0.0252821	-2.09542	0	1
43920.58085648148	43920.583969907406	3	1	0	0	0	0	3	0	3	0	0	0	3	0	0	1	1	1	1	8	8	3	1	1	1	1	1	6	1	1	1	10	7	1	2	3	2	1939	121	3	1	13	2	-0.99932	-1.72676	-1.31157	0	0
43920.560972222222	43920.565763888888	3	3	0	0	3	0	1	0	3	0	3	0	3	0	3	7	7	7	7	10	10	10	7	7	7	8	2	8	2	2	2	5	10	2	3	2	2	1939	121	3	1	22	2	0.974281	0.188785	-1.53947	1	1
43920.530590277776	43920.535000000003	5	3	3	0	1	0	0	0	1	0	0	3	1	0	0	7	10	7	9	10	10	10	6	6	9	8	8	10	10	10	5	10	10	1	2	3	2	1939	121	3	0	17	2	0.972111	-0.0403765	0.863362	1	1
43920.484398148146	43920.488576388889	3	3	3	0	0	0	0	1	1	0	1	0	1	0	0	3	3	3	3	10	10	5	1	1	5	1	1	5	1	1	1	8	9	1	3	1	2	1939	121	3	1	13	2	0.00669251	-1.57776	-1.63375	0	1
43920.478449074071	43920.485254629632	0	0	1	0	0	0	1	1	0	0	1	0	0	1	0	8	9	9	8	10	9	8	6	5	7	5	7	5	5	5	2	9	10	1	2	2	2	1939	121	3	0	5	1	1.19145	-0.326206	-0.924656	0	1
43920.129374999997	43920.134386574071	0	5	0	0	3	0	3	1	1	1	1	0	1	1	0	5	2	7	5	9	8	10	6	5	10	7	9	9	9	9	4	10	10	2	2	3	2	1939	121	3	0	17	2	-0.272496	0.502021	0.456495	0	1
43919.980810185189	43919.985451388886	3	1	1	3	3	0	3	0	3	3	3	1	1	0	0	8	10	10	8	10	10	10	10	10	10	10	10	10	10	10	7	10	10	2	3	4	2	1939	121	3	1	25	2	0.846755	1.2455	0.771427	1	1
43919.973356481481	43919.977939814817	3	5	5	0	1	0	3	1	0	0	1	0	1	0	0	8	1	7	7	10	10	10	5	6	3	1	8	10	1	8	1	10	10	2	4	5	2	1939	121	3	0	20	2	0.718536	-0.713156	-0.597078	0	1
43919.753981481481	43919.759062500001	0	0	0	0	0	0	0	1	3	1	1	0	0	0	1	10	10	10	10	10	10	10	10	10	10	10	10	8	8	8	6	10	10	1	1	1	2	1939	121	3	1	7	1	1.22544	1.31596	0.018048	1	1
43918.625567129631	43918.628622685188	5	5	3	1	0	0	3	1	1	0	0	0	3	0	0	10	10	10	10	10	10	10	10	10	7	6	10	10	10	10	1	10	10	1	2	4	2	1939	121	3	1	22	2	1.43992	0.517339	0.267278	1	1
43918.597534722219	43918.602361111109	3	3	0	1	3	0	1	0	3	3	3	0	1	1	0	5	10	5	5	5	10	5	5	5	5	5	5	5	5	5	5	5	10	1	5	3	2	1939	121	3	0	22	2	0.0621689	-0.612942	-0.363511	1	1
43918.597500000003	43918.600312499999	1	3	0	0	0	0	0	0	0	0	1	0	1	0	0	5	2	8	8	7	9	5	3	3	3	3	5	2	2	2	2	9	9	1	2	3	2	1939	121	3	1	6	1	0.260662	-1.03863	-1.5424	1	1
2020-03-21T12:02:34.042-03:00	2020-03-21T12:07:18.442-03:00	3	1	5	0	0	0	1	1	0	3	3	3	1	1	3	10	10	10	10	10	10	7	4	10	6	9	8	7	7	6	4	5	1	1	2	3	2	1939	121	3	1	25	2	1.33424	0.121351	-0.252787	1	1
2020-03-21T12:53:03.134-03:00	2020-03-21T12:58:57.948-03:00	3	1	1	0	0	0	1	0	0	1	3	0	3	1	0	6	6	6	8	10	10	8	10	9	8	10	7	6	1	5	8	10	10	1	1	2	2	1939	121	3	0	14	2	0.241685	1.49004	-1.08686	1	1
2020-03-21T12:15:09.622-03:00	2020-03-21T13:10:36.638-03:00	3	1	3	1	0	1	3	3	3	1	1	1	1	1	0	2	3	2	3	1	6	4	5	7	10	8	8	9	7	8	8	8	5	2	3	3	2	1939	121	3	1	23	2	-2.20313	0.94868	0.939828	1	1
2020-03-21T14:36:07.525-03:00	2020-03-21T14:42:29.732-03:00	3	3	3	3	1	0	1	1	0	0	1	0	1	3	0	3	1	4	8	1	10	1	5	7	10	7	6	7	3	6	3	10	10	2	2	1	2	1939	121	3	0	20	2	-1.40092	0.828525	-0.52278	1	1
2020-03-21T14:51:37.049-03:00	2020-03-21T15:12:28.132-03:00	3	3	3	1	0	0	3	1	3	0	1	1	3	1	0	5	1	5	8	2	5	1	9	5	2	1	1	7	5	7	10	8	8	1	4	3	2	1939	121	3	1	23	2	-1.30652	-1.18956	0.994442	1	1
2020-03-21T16:01:22.270-03:00	2020-03-21T16:06:09.103-03:00	3	3	0	1	1	0	0	0	0	1	0	0	0	0	0	3	2	6	8	10	10	7	8	8	9	9	9	9	7	9	7	7	7	1	4	5	2	1939	121	3	1	9	2	-0.454824	1.22671	0.31636	1	1
2020-03-22T08:00:18.962-03:00	2020-03-22T08:13:38.918-03:00	3	3	3	1	1	3	1	1	1	1	1	1	1	0	1	10	10	9	8	9	10	9	5	7	9	8	5	4	2	8	7	8	6	1	2	3	2	1939	121	3	1	22	2	1.29798	-0.0597124	-0.542886	1	1
2020-03-23T09:46:01.655-03:00	2020-03-23T09:52:32.715-03:00	3	1	3	1	3	0	1	0	0	0	1	1	1	1	0	6	9	9	8	10	10	10	8	8	8	8	7	8	8	1	1	9	9	1	2	3	2	1939	121	2	1	16	2	1.06094	0.734059	-1.2157	1	1
2020-03-23T11:14:37.413-03:00	2020-03-23T11:19:28.318-03:00	1	3	1	0	0	0	0	0	3	0	1	0	0	0	0	5	8	8	9	10	10	9	5	5	10	5	9	1	1	5	1	10	5	1	4	5	2	1939	121	3	1	9	2	1.07388	0.406618	-2.0574	1	1
2020-03-23T11:42:35.294-03:00	2020-03-23T11:55:05.139-03:00	3	5	0	0	1	0	0	3	1	0	3	1	1	3	0	3	1	1	5	4	5	8	8	6	7	8	7	9	1	7	2	10	10	2	3	5	2	1939	121	3	1	21	2	-1.53104	1.11606	-0.680335	0	1
2020-03-23T12:11:11.556-03:00	2020-03-23T12:52:01.647-03:00	1	1	0	0	0	0	1	1	1	0	1	0	0	1	0	10	10	10	10	10	10	10	10	10	10	10	8	9	10	5	1	1	1	1	4	3	2	1939	121	3	1	7	1	1.38338	1.23532	-0.55095	1	1
2020-03-24T08:24:58.131-03:00	2020-03-24T08:32:07.718-03:00	3	3	1	1	3	0	1	0	3	1	3	1	3	1	1	2	2	2	7	7	7	2	3	3	3	5	5	4	2	2	3	8	10	2	2	3	2	1939	121	3	1	25	2	-0.943418	-0.56556	-1.20078	1	1
2020-03-24T09:37:31.759-03:00	2020-03-24T09:44:17.181-03:00	1	1	0	0	1	0	0	0	0	1	1	0	0	0	0	5	10	5	10	10	10	10	10	10	10	10	10	10	10	10	10	8	8	1	2	3	2	1939	121	2	0	5	1	0.352222	1.39162	1.02603	1	1
2020-03-20T18:07:07.565-07:00	2020-03-20T18:12:02.473-07:00	5	3	3	5	5	3	1	5	5	3	3	3	5	5	1	8	10	10	10	10	10	10	10	10	10	10	10	10	10	10	10	10	10	1	3	3	3	5277	309	2	1	55	4	0.929724	1.14079	1.10915	1	1
2020-03-20T09:11:17.598-04:00	2020-03-20T09:18:14.734-04:00	3	3	1	5	5	1	3	5	0	5	5	3	3	5	3	10	10	10	10	10	10	10	6	6	6	6	10	6	6	4	5	5	1	2	1	3	3	5277	309	2	0	50	4	1.67995	-0.170136	-0.584404	1	1
2020-03-20T10:56:21.882-04:00	2020-03-20T11:00:42.859-04:00	5	5	3	3	5	3	3	1	3	5	5	5	5	5	1	10	10	10	5	10	10	10	5	8	10	5	5	5	1	1	1	10	10	2	4	3	3	5277	309	3	0	57	4	1.55951	0.231207	-2.12471	1	1
2020-03-20T14:18:54.101-04:00	2020-03-20T14:22:26.808-04:00	5	5	5	3	5	1	0	1	1	5	5	3	3	5	3	10	10	10	10	10	10	10	10	5	5	5	10	5	5	5	1	10	10	1	2	3	3	5277	309	3	0	50	4	1.77037	0.0382908	-1.20141	1	1
2020-03-28T14:51:45.975-04:00	2020-03-28T14:56:06.164-04:00	5	5	5	5	5	3	1	3	1	5	1	3	1	5	1	10	10	10	10	10	10	10	10	10	10	10	10	10	10	10	10	10	10	2	2	3	3	5277	309	1	1	49	4	1.07881	1.07508	1.13511	0	1
2020-03-28T12:25:18.401-07:00	2020-03-28T12:32:09.713-07:00	5	1	5	1	3	3	1	3	3	3	5	3	3	3	3	10	10	10	10	10	10	8	8	9	8	10	10	10	10	10	10	6	10	2	4	1	3	5277	309	2	1	45	4	1.02082	0.543481	1.33103	1	1
2020-03-28T12:35:36.224-07:00	2020-03-28T12:39:57.640-07:00	3	5	5	3	3	1	5	5	5	1	3	5	5	5	5	8	9	10	7	10	10	8	6	5	10	7	5	10	10	10	5	10	10	1	5	3	3	5277	309	3	0	59	4	0.998275	-0.490274	0.98686	1	1
2020-03-28T15:38:45.304-04:00	2020-03-28T15:44:53.656-04:00	5	5	5	5	5	3	3	5	5	5	5	5	5	5	0	10	10	10	10	10	10	8	1	1	1	10	10	10	10	10	10	10	10	1	2	5	3	5277	309	2	0	66	4	1.44135	-1.86471	2.0033	1	1
2020-03-28T14:56:26.964-05:00	2020-03-28T15:00:02.410-05:00	5	3	3	5	5	3	1	5	1	5	5	3	3	5	3	6	8	6	10	10	10	8	10	10	10	10	10	10	10	10	6	9	9	2	3	3	3	5277	309	2	1	55	4	0.279054	1.48189	0.641154	1	1
2020-03-30T08:42:13.056-04:00	2020-03-30T08:51:43.572-04:00	5	3	3	5	5	1	3	3	1	1	1	3	3	3	5	8	8	9	9	10	10	9	8	8	8	9	9	10	10	9	7	8	9	2	2	3	3	5277	309	1	0	45	4	0.797392	0.504808	0.862091	1	1
2020-03-31T08:59:28.572-06:00	2020-03-31T09:07:59.099-06:00	5	5	1	3	5	3	3	3	1	3	5	5	5	3	3	4	4	4	4	10	10	3	1	7	10	2	9	2	2	2	1	10	10	2	2	1	3	5277	309	3	1	53	4	-0.278501	0.371049	-2.02616	0	1
2020-03-31T10:14:47.181-05:00	2020-03-31T10:17:57.757-05:00	3	5	3	3	5	3	0	5	1	3	5	3	3	3	3	4	7	5	10	5	10	6	7	7	7	8	9	10	6	9	10	9	10	2	1	3	3	5277	309	1	0	48	4	-0.309917	0.417098	1.01689	1	1
2020-03-31T13:16:53.176-04:00	2020-03-31T13:22:13.007-04:00	5	3	3	5	5	1	1	5	0	3	5	1	3	5	0	10	10	10	10	10	10	10	10	10	10	7	7	10	10	10	10	7	10	2	4	3	3	5277	309	3	0	45	4	1.24391	0.463975	1.20455	1	1
2020-03-31T13:45:31.947-04:00	2020-03-31T13:51:13.926-04:00	5	3	3	1	5	0	1	5	0	5	3	5	5	5	0	2	10	1	10	8	10	10	1	3	7	2	5	10	10	1	4	10	10	1	5	3	3	5277	309	3	1	46	4	0.671896	-1.43422	0.0663155	1	1
2020-03-31T19:45:23.801-04:00	2020-03-31T19:49:27.056-04:00	5	1	1	5	5	3	3	3	1	3	3	3	3	3	3	8	10	8	6	7	7	7	6	7	5	5	5	7	10	7	7	8	10	1	1	1	3	5277	309	2	0	45	4	0.418335	-0.778142	0.825678	0	1
2020-04-02T08:53:41.769-04:00	2020-04-02T08:57:58.039-04:00	5	3	3	3	5	1	1	5	3	3	3	3	3	5	5	10	10	10	10	1	10	10	10	10	10	10	10	10	10	10	10	10	10	#NULL!	1	5	3	5277	309	1	0	51	4	#NULL!	#NULL!	#NULL!	0	1
2020-04-07T13:33:54.134-04:00	2020-04-07T13:37:06.371-04:00	3	3	5	3	5	3	3	1	3	3	3	3	3	3	3	2	10	2	5	9	10	5	1	1	4	10	10	2	1	2	1	10	10	2	1	3	3	5277	309	1	1	47	4	0.0196817	-0.069076	-1.95475	1	1
2020-04-07T14:57:26.687-04:00	2020-04-07T15:01:27.247-04:00	5	3	5	3	3	3	1	5	3	3	3	3	5	3	3	6	6	6	6	6	8	7	8	7	7	8	9	10	8	9	6	9	9	2	3	5	3	5277	309	2	1	51	4	-0.434881	0.58	0.790866	1	1
2020-04-08T15:30:07.307-04:00	2020-04-08T15:33:14.871-04:00	3	3	5	3	3	1	3	3	5	3	3	1	5	3	1	1	1	1	2	3	3	4	4	10	7	9	6	5	2	1	5	10	10	1	4	3	3	5277	309	3	1	45	4	-2.44361	1.50319	-1.21176	1	1
2020-04-09T11:34:45.171-04:00	2020-04-09T11:39:51.695-04:00	5	3	5	3	3	3	5	0	3	3	5	3	5	5	1	8	10	10	9	10	10	10	1	1	2	1	1	8	8	8	8	10	10	2	3	2	3	5277	309	3	1	52	4	1.94994	-3.30962	1.21804	1	1
2020-04-09T14:56:55.583-04:00	2020-04-09T15:03:19.882-04:00	5	5	5	3	3	3	3	5	3	1	3	1	5	5	1	5	9	9	10	3	10	10	5	5	9	10	10	10	10	9	10	5	10	2	4	1	3	5277	309	2	1	51	4	0.277429	0.105981	1.56164	1	1
43931.63354166667	43931.641550925924	1	3	5	0	3	0	3	0	3	0	0	3	0	5	3	7	10	6	5	4	4	5	7	7	4	7	8	7	9	10	9	9	10	1	1	2	3	5277	309	1	1	29	3	-0.686684	-0.237692	1.46115	0	0
2020-03-31T14:17:49.571-05:00	2020-03-31T14:23:08.973-05:00	5	5	0	0	5	0	0	0	0	3	5	0	0	5	0	10	10	10	10	4	10	10	10	10	10	10	10	10	10	10	10	10	10	1	5	1	3	5277	309	1	1	28	3	0.635423	1.08265	1.35375	1	1
2020-03-31T14:36:06.669-04:00	2020-03-31T14:40:56.497-04:00	3	3	3	1	3	0	1	3	3	1	1	1	1	3	3	6	7	7	9	10	10	9	6	7	6	6	8	9	9	7	8	7	7	1	4	3	3	5277	309	1	0	30	3	0.653137	-0.186246	0.666619	0	1
2020-03-31T14:47:08.484-04:00	2020-03-31T14:52:23.682-04:00	5	3	3	1	1	1	3	1	3	5	5	3	3	3	1	8	10	10	8	8	8	9	10	10	10	10	10	10	10	8	10	10	10	1	4	3	3	5277	309	2	1	41	3	0.419993	1.26454	1.03146	1	1
2020-03-29T14:14:47.067-07:00	2020-03-29T14:19:16.181-07:00	5	3	1	1	3	1	1	0	1	3	3	1	1	3	3	9	9	9	9	10	10	10	10	10	10	8	9	7	7	5	8	8	9	2	3	5	3	5277	309	3	1	30	3	1.02169	1.24429	-0.334657	1	1
2020-03-20T09:19:20.392-04:00	2020-03-20T09:30:12.690-04:00	3	5	3	0	1	0	3	0	0	1	3	1	1	3	3	3	1	2	5	3	6	4	5	5	9	7	6	3	1	2	2	5	7	1	3	3	3	5277	309	2	1	27	3	-1.53977	0.91685	-1.69692	1	1
2020-03-20T22:25:52.961-04:00	2020-03-20T22:35:35.789-04:00	5	5	1	1	3	0	3	3	1	1	3	3	1	3	1	8	8	9	9	9	10	8	6	7	9	8	9	8	3	2	2	10	10	2	4	5	3	5277	309	1	0	34	3	1.00887	0.739662	-1.36329	0	1
2020-03-20T08:00:08.425-04:00	2020-03-20T08:05:18.726-04:00	3	5	1	0	1	0	3	0	3	0	3	1	5	0	5	5	7	7	8	5	6	5	8	8	8	3	4	5	5	3	7	4	4	2	5	3	3	5277	309	1	1	30	3	-0.241498	0.0720857	-0.460058	1	1
2020-03-20T07:08:06.679-05:00	2020-03-20T07:10:50.473-05:00	5	3	0	5	5	0	0	0	0	5	5	1	0	5	0	10	10	10	10	10	10	10	8	8	10	10	10	10	10	7	7	10	10	2	2	3	3	5277	309	3	0	34	3	1.26191	0.772264	0.582445	1	1
2020-03-20T08:12:57.315-04:00	2020-03-20T08:16:26.412-04:00	3	5	3	1	1	0	1	5	3	3	3	3	3	0	3	5	9	8	9	10	10	10	8	8	9	9	9	9	9	9	10	9	8	1	2	3	3	5277	309	3	1	37	3	0.595864	0.686483	0.889372	1	1
2020-03-20T08:28:18.831-04:00	2020-03-20T08:36:23.207-04:00	3	3	3	0	1	0	3	0	3	3	3	1	3	3	0	1	1	1	5	5	8	1	10	10	10	10	10	10	10	10	10	10	10	1	5	3	3	5277	309	3	1	29	3	-2.50364	2.13679	1.33138	1	1
2020-03-20T08:33:00.246-04:00	2020-03-20T08:36:48.467-04:00	5	3	3	3	5	1	3	0	0	1	3	1	0	3	0	9	9	9	9	9	9	9	9	10	10	10	10	10	10	10	10	10	10	2	2	3	3	5277	309	1	0	31	3	0.570373	1.09521	1.23799	1	1
2020-03-20T08:39:09.957-04:00	2020-03-20T08:45:00.361-04:00	5	3	1	3	3	3	1	3	0	5	5	3	1	3	1	9	9	7	10	10	10	10	6	5	7	7	7	8	8	8	8	7	7	1	3	3	3	5277	309	3	1	40	3	1.21813	-0.499007	0.639417	1	1
2020-03-20T08:40:14.982-04:00	2020-03-20T08:45:41.402-04:00	5	3	3	1	3	0	3	1	1	3	3	3	3	1	3	5	2	5	5	10	10	8	8	7	8	7	7	5	1	7	8	9	9	1	2	3	3	5277	309	3	1	36	3	-0.277073	0.950395	-0.822775	1	1
2020-03-20T07:45:00.525-05:00	2020-03-20T07:51:20.739-05:00	3	5	3	1	3	3	3	1	0	3	5	1	1	3	1	8	1	10	8	10	10	10	4	6	9	9	8	7	7	7	10	10	10	2	3	3	3	5277	309	3	0	36	3	0.460465	0.247138	0.440305	1	1
2020-03-20T09:08:02.199-04:00	2020-03-20T09:12:07.236-04:00	3	5	1	5	3	0	3	1	3	0	5	1	3	3	5	8	10	8	8	10	10	10	7	9	10	8	9	3	1	4	4	10	10	1	5	1	3	5277	309	1	0	41	3	1.15824	1.21339	-1.86215	1	1
2020-03-20T09:32:13.419-04:00	2020-03-20T09:37:12.127-04:00	3	3	3	0	5	0	3	0	1	3	5	3	5	5	0	8	10	8	10	10	10	10	4	3	7	3	3	7	3	7	7	7	7	1	2	3	3	5277	309	2	1	39	3	1.69689	-1.58226	-0.0179498	1	1
2020-03-20T10:21:51.531-04:00	2020-03-20T10:27:02.023-04:00	3	5	3	1	1	0	1	5	1	0	3	5	5	0	1	6	4	2	7	8	9	7	2	6	5	3	2	8	1	9	5	9	9	1	5	3	3	5277	309	2	0	34	3	0.0298291	-1.16594	-0.0327768	0	1
2020-03-20T10:46:23.365-04:00	2020-03-20T10:51:18.421-04:00	5	5	5	1	1	0	0	1	1	0	3	3	0	1	1	9	9	7	8	6	7	8	9	8	7	9	9	10	5	7	7	8	8	1	3	1	3	5277	309	1	1	27	3	0.197815	0.765298	0.328818	1	1
2020-03-20T09:53:10.622-05:00	2020-03-20T09:57:18.023-05:00	3	5	1	0	3	0	0	1	0	0	0	5	3	5	5	5	10	5	5	10	5	10	8	8	10	1	1	7	10	1	1	10	10	2	1	3	3	5277	309	2	1	31	3	0.472994	-0.244572	-0.853466	1	1
2020-03-20T10:57:09.053-04:00	2020-03-20T11:04:54.105-04:00	5	3	3	1	5	0	3	5	1	3	1	3	1	1	3	7	8	4	4	7	5	7	6	6	7	8	7	10	10	10	9	8	10	1	2	3	3	5277	309	1	1	38	3	-0.651117	-0.098024	1.66435	1	1
2020-03-20T11:39:45.115-04:00	2020-03-20T11:50:04.583-04:00	5	3	0	0	3	0	1	3	1	1	3	3	1	5	0	8	6	8	8	10	10	8	10	8	9	5	10	10	10	10	8	10	10	1	4	5	3	5277	309	2	0	29	3	0.438566	0.570614	1.04834	1	1
2020-03-20T10:17:08.761-04:00	2020-03-20T12:01:26.047-04:00	3	1	3	0	3	0	3	5	3	3	3	3	3	3	1	9	10	9	7	10	10	7	6	7	8	7	6	8	1	8	5	10	9	1	3	3	3	5277	309	3	1	37	3	1.10361	-0.00720706	-0.464692	1	1
2020-03-20T12:27:11.151-04:00	2020-03-20T12:30:26.914-04:00	3	5	1	1	3	3	1	0	1	0	1	1	3	3	1	1	1	1	8	9	9	7	8	8	8	8	8	8	8	6	9	8	9	2	3	3	3	5277	309	3	1	27	3	-1.13768	1.23572	0.220945	1	1
2020-03-20T12:28:37.309-04:00	2020-03-20T12:34:20.412-04:00	5	5	3	0	1	0	5	0	5	1	3	0	5	3	3	5	7	8	8	9	7	7	8	9	9	8	7	1	9	6	9	10	9	1	3	3	3	5277	309	1	1	39	3	-0.00431	0.889756	-0.233094	1	1
2020-03-20T12:42:37.979-04:00	2020-03-20T12:46:55.473-04:00	5	3	1	3	3	0	0	0	3	5	5	5	1	5	3	10	10	10	10	10	10	10	10	10	9	10	10	10	10	7	7	10	10	2	2	3	3	5277	309	3	1	42	3	1.19023	1.13301	0.4632	1	1
2020-03-20T12:44:55.730-04:00	2020-03-20T12:53:25.646-04:00	3	5	3	1	0	0	3	0	3	1	1	1	3	1	3	2	10	10	7	1	4	6	9	2	9	1	3	10	10	10	10	9	9	1	5	3	3	5277	309	1	1	28	3	-0.510834	-1.35927	2.1806	0	1
2020-03-20T13:05:58.832-07:00	2020-03-20T13:16:26.476-07:00	3	5	3	0	1	0	1	1	3	1	3	1	1	3	1	3	3	3	5	3	6	2	3	3	7	6	2	9	9	9	2	10	10	1	5	3	3	5277	309	3	1	27	3	-1.4318	-0.928665	0.972044	1	1
2020-03-20T16:05:06.026-05:00	2020-03-20T16:10:53.493-05:00	3	5	5	1	0	0	3	3	1	0	1	1	3	0	0	1	1	1	3	3	6	1	7	8	5	7	4	7	4	4	2	8	6	1	5	3	3	5277	309	3	1	26	3	-2.22138	0.825581	-0.742238	1	1
2020-03-20T16:40:41.148-05:00	2020-03-20T16:46:42.316-05:00	5	5	1	3	3	0	0	0	3	1	3	1	5	3	5	7	7	7	5	10	10	7	4	6	6	9	4	9	3	6	8	10	10	2	4	3	3	5277	309	1	0	38	3	0.428091	-0.299064	0.0190586	1	1
2020-03-23T22:08:47.479-05:00	2020-03-23T22:13:55.685-05:00	5	3	1	1	3	3	1	1	0	3	3	3	0	3	1	9	10	8	9	10	9	9	9	9	9	10	10	10	10	10	10	10	10	2	3	3	3	5277	309	3	0	31	3	0.690764	0.869865	1.25289	1	1
2020-03-21T17:43:44.798-04:00	2020-03-21T17:49:13.723-04:00	3	1	3	0	3	0	3	3	3	0	3	0	3	3	3	8	10	7	9	10	10	10	9	10	10	10	10	10	10	10	2	10	10	1	5	3	3	5277	309	2	1	31	3	0.835118	1.29383	0.234833	1	1
2020-03-22T14:26:16.506-04:00	2020-03-22T14:50:02.392-04:00	3	5	3	3	5	3	1	3	0	1	1	0	1	3	3	4	1	1	3	9	8	9	10	9	9	10	7	10	10	6	6	10	10	1	5	3	3	5277	309	3	1	35	3	-1.30499	1.7701	0.186712	0	1
2020-03-23T08:28:39.163-04:00	2020-03-23T08:32:26.710-04:00	3	3	3	1	1	1	0	3	3	0	1	3	3	1	5	9	10	8	7	10	9	6	4	6	4	4	6	6	1	2	5	10	10	2	1	1	3	5277	309	1	0	31	3	1.16879	-0.787946	-1.11324	1	1
2020-03-23T10:31:17.049-04:00	2020-03-23T10:37:46.987-04:00	5	3	3	3	3	1	3	3	1	1	1	1	1	3	0	10	10	10	10	10	10	10	6	6	1	1	1	5	5	5	5	10	5	2	2	2	3	5277	309	3	1	32	3	2.12802	-2.04547	-0.427276	1	1
2020-03-23T08:47:29.265-07:00	2020-03-23T10:11:35.226-07:00	5	5	3	3	3	3	1	3	1	3	5	1	3	1	1	4	7	4	8	10	9	9	7	6	8	4	4	9	5	1	3	8	10	2	1	1	3	5277	309	2	0	41	3	0.492183	0.00148272	-1.05588	1	1
2020-03-24T10:07:26.515-04:00	2020-03-24T10:13:05.033-04:00	5	0	1	3	5	0	1	5	0	0	3	3	3	3	3	10	10	10	9	10	10	9	10	10	9	10	8	9	1	7	1	10	10	2	3	3	3	5277	309	2	0	35	3	1.33182	1.3755	-1.26748	1	1
2020-03-28T14:17:46.923-04:00	2020-03-28T14:28:07.308-04:00	3	3	3	1	3	1	1	3	1	1	1	0	3	1	1	3	9	3	5	7	9	10	5	5	10	1	3	5	1	8	8	9	10	1	5	3	3	5277	309	1	1	26	3	0.177996	-0.624467	-0.344154	1	1
2020-03-28T14:44:33.823-04:00	2020-03-28T14:47:38.711-04:00	5	3	1	3	3	3	0	3	0	3	5	3	0	3	1	1	1	1	6	8	8	6	2	5	6	2	2	1	1	6	3	7	8	1	1	3	3	5277	309	3	0	36	3	-0.708754	-0.686158	-1.36805	1	1
2020-03-28T14:30:46.182-04:00	2020-03-28T14:48:40.127-04:00	5	3	3	1	3	0	3	5	1	0	5	3	3	3	0	5	1	3	6	4	9	1	4	4	1	5	4	5	1	3	6	6	9	1	2	3	3	5277	309	1	1	38	3	-0.998047	-0.768678	-0.678539	1	1
2020-03-28T13:01:18.990-06:00	2020-03-28T13:03:52.600-06:00	5	1	1	0	5	0	3	0	0	3	5	1	0	5	3	10	10	10	10	10	10	9	10	10	7	10	9	10	10	10	6	9	10	2	5	3	3	5277	309	3	0	32	3	1.15737	0.761241	0.788949	1	1
2020-03-28T12:58:43.830-06:00	2020-03-28T13:04:23.648-06:00	3	3	0	0	1	0	3	0	3	3	1	3	3	1	3	8	8	6	8	2	8	8	1	1	1	2	2	10	10	8	1	10	10	2	3	3	3	5277	309	1	0	27	3	0.606411	-2.93538	1.24121	0	0
2020-03-28T12:04:48.936-07:00	2020-03-28T12:21:14.064-07:00	5	5	5	0	1	0	0	1	0	0	3	1	3	0	3	4	5	4	7	7	5	3	8	8	5	7	8	3	1	3	5	10	10	2	3	3	3	5277	309	2	1	27	3	-0.914768	1.02011	-1.41056	1	1
2020-03-28T15:15:50.444-04:00	2020-03-28T15:24:52.921-04:00	5	3	5	3	3	0	3	1	5	1	3	3	3	3	1	7	8	7	7	8	7	7	7	9	10	7	7	4	9	7	10	3	3	1	5	1	3	5277	309	1	1	42	3	-0.0143093	0.612706	0.404226	1	1
2020-03-28T15:15:50.444-04:00	2020-03-28T15:25:15.372-04:00	5	3	5	3	3	0	3	1	5	1	3	3	3	3	1	7	8	7	7	8	7	7	7	9	10	7	7	4	9	7	10	3	3	1	5	1	3	5277	309	1	1	42	3	-0.0143093	0.612706	0.404226	1	1
2020-03-28T15:39:59.575-04:00	2020-03-28T15:45:35.317-04:00	3	3	1	3	3	0	3	0	3	3	3	1	3	3	1	2	2	1	7	9	10	9	10	9	10	8	9	9	1	9	7	10	10	2	3	3	3	5277	309	2	1	33	3	-0.858935	1.94954	-0.533542	0	1
2020-03-29T09:06:57.503-04:00	2020-03-29T09:14:51.103-04:00	5	3	3	3	3	1	1	5	1	5	3	5	0	5	0	1	1	1	5	2	8	5	9	9	9	9	9	6	8	9	2	10	10	2	5	3	3	5277	309	2	1	43	3	-2.08236	1.92173	-0.186892	1	1
2020-03-29T09:38:05.384-04:00	2020-03-29T09:42:08.771-04:00	5	3	3	1	3	0	1	0	1	3	3	1	3	3	1	5	5	5	5	8	8	7	5	5	7	7	7	8	8	8	8	10	10	1	4	4	3	5277	309	1	1	31	3	-0.419847	-0.130499	0.782159	1	1
2020-03-29T15:05:25.531-04:00	2020-03-29T15:09:13.385-04:00	5	3	0	3	5	1	1	3	1	3	5	3	1	5	3	4	4	3	8	2	10	10	10	10	10	1	1	3	1	2	1	7	10	2	4	3	3	5277	309	2	0	42	3	-0.143522	0.785797	-2.25006	0	1
2020-03-29T16:16:15.594-07:00	2020-03-29T16:59:45.229-07:00	3	3	3	1	1	1	1	5	3	0	3	1	3	3	3	7	9	8	6	6	6	7	7	7	7	7	10	10	10	10	10	8	9	2	2	3	3	5277	309	3	1	34	3	-0.23854	0.084144	1.74276	0	0
2020-03-29T21:05:17.726-05:00	2020-03-29T21:09:47.939-05:00	5	5	5	1	5	3	3	0	1	1	1	3	3	3	3	2	2	2	2	10	10	10	9	9	9	9	9	9	9	9	9	9	9	1	2	3	3	5277	309	1	1	42	3	-1.14506	1.65435	0.54934	1	1
2020-03-30T09:35:50.627-04:00	2020-03-30T09:49:31.155-04:00	3	3	1	3	5	0	1	0	1	5	5	3	1	5	3	4	5	2	9	10	10	6	5	7	7	7	7	2	2	2	5	8	8	2	4	3	3	5277	309	3	1	39	3	0.0221763	0.68546	-1.79335	1	1
2020-03-30T10:16:33.298-04:00	2020-03-30T10:20:43.441-04:00	3	5	5	3	1	3	3	3	3	0	3	1	3	1	0	2	2	1	5	10	10	5	9	10	5	9	9	1	1	1	5	10	5	1	3	1	3	5277	309	2	0	37	3	-1.00343	2.09002	-2.42764	1	1
2020-03-30T11:33:28.294-05:00	2020-03-30T11:39:19.289-05:00	5	3	3	0	3	0	1	0	3	1	3	1	3	1	1	6	9	3	6	7	8	6	8	8	8	9	9	3	3	3	3	9	9	2	1	3	3	5277	309	2	1	28	3	-0.23767	1.427	-1.6548	1	1
2020-03-30T10:29:43.420-06:00	2020-03-30T10:42:08.005-06:00	3	1	3	3	3	1	3	1	1	3	3	1	3	1	3	6	8	6	6	4	8	6	1	1	4	2	1	7	4	7	1	7	7	2	4	4	3	5277	309	1	1	33	3	0.395491	-2.34523	0.0202611	0	1
2020-03-30T16:20:13.000-05:00	2020-03-30T16:26:36.000-05:00	3	5	5	1	1	1	3	0	5	3	3	0	5	3	0	5	3	3	5	3	4	3	4	5	5	5	5	7	7	7	7	6	5	2	4	1	3	5277	309	2	1	38	3	-1.49963	-0.585178	0.854735	1	1
2020-03-31T10:17:01.797-04:00	2020-03-31T10:19:36.603-04:00	5	1	3	5	5	0	1	3	0	0	3	1	3	1	1	9	5	7	8	9	5	5	5	5	5	10	7	10	10	10	10	10	10	2	2	3	3	5277	309	1	0	32	3	-0.243821	-0.466694	1.8787	1	1
2020-03-31T10:22:33.832-04:00	2020-03-31T10:27:17.974-04:00	3	3	3	1	3	0	3	3	1	3	3	3	3	3	3	10	10	10	10	10	10	10	10	10	10	10	10	10	10	10	10	10	10	2	3	3	3	5277	309	3	1	38	3	1.07881	1.07508	1.13511	1	1
2020-03-31T10:21:35.674-04:00	2020-03-31T10:33:28.972-04:00	3	5	5	1	3	0	5	0	0	0	3	1	1	1	0	1	1	1	3	3	5	4	4	4	4	9	8	9	8	8	9	9	10	1	5	3	3	5277	309	3	1	28	3	-2.32995	0.0916884	1.33954	1	1
2020-03-31T10:33:10.243-04:00	2020-03-31T10:39:09.218-04:00	3	5	1	1	5	0	3	0	3	0	5	0	3	5	1	2	2	2	4	10	10	8	6	10	10	10	10	10	10	5	5	10	10	2	3	3	3	5277	309	3	0	35	3	-1.07088	1.85494	-0.069514	1	1
2020-03-31T10:38:36.044-04:00	2020-03-31T10:42:43.925-04:00	5	3	0	3	3	3	3	3	1	3	5	0	0	5	5	2	2	2	2	1	1	2	1	1	1	1	1	10	10	10	10	10	10	2	3	3	3	5277	309	3	1	42	3	-2.28662	-2.65367	2.76456	1	1
2020-03-31T09:43:29.107-05:00	2020-03-31T09:47:56.700-05:00	5	3	1	1	3	0	3	0	5	3	3	3	3	5	3	4	1	6	8	7	8	1	4	8	5	7	7	7	7	6	10	7	8	1	2	3	3	5277	309	3	0	41	3	-1.06194	0.0927464	0.681552	1	1
2020-03-31T10:54:22.012-04:00	2020-03-31T11:00:22.635-04:00	3	3	0	3	5	0	3	1	1	3	1	0	1	3	0	7	7	7	7	10	10	10	2	3	8	7	5	8	8	3	7	8	10	2	3	3	3	5277	309	3	1	27	3	0.921222	-0.871485	0.086011	1	1
2020-03-31T10:58:36.974-04:00	2020-03-31T11:07:26.058-04:00	3	3	5	3	5	1	0	0	5	3	0	1	3	5	0	10	10	8	10	10	10	10	10	10	10	10	8	10	7	5	9	10	10	1	5	3	3	5277	309	2	0	37	3	1.09558	1.22229	0.0862311	1	1
2020-03-31T10:10:35.391-05:00	2020-03-31T10:13:18.518-05:00	5	3	3	3	5	3	3	3	1	3	5	1	1	3	1	10	10	10	10	10	10	9	6	7	7	8	7	8	8	9	9	10	10	2	2	3	3	5277	309	2	0	43	3	1.39834	-0.366185	0.858115	0	1
2020-03-31T09:04:10.665-06:00	2020-03-31T09:14:00.695-06:00	3	5	3	3	5	0	1	3	0	3	3	1	3	3	0	10	10	10	10	10	10	10	3	4	10	8	8	8	8	8	8	10	10	2	3	3	3	5277	309	1	0	36	3	1.5672	-0.614483	0.743103	1	1
2020-03-31T09:21:09.988-06:00	2020-03-31T09:28:21.811-06:00	3	3	3	3	1	1	3	1	1	3	3	3	3	1	1	2	7	5	4	3	7	7	3	9	8	9	4	5	2	2	2	10	10	2	4	3	3	5277	309	3	1	33	3	-0.787707	0.75753	-1.48396	1	1
2020-03-31T10:51:18.731-05:00	2020-03-31T10:59:36.873-05:00	5	5	3	0	0	0	1	0	0	0	5	3	5	0	5	7	9	9	10	10	10	10	6	5	10	7	1	3	1	1	1	4	2	2	3	2	3	5277	309	1	0	32	3	1.65861	-0.101854	-2.30973	1	1
2020-03-31T10:56:41.396-05:00	2020-03-31T11:02:36.470-05:00	5	5	1	1	3	1	3	0	3	1	3	1	3	3	1	1	1	1	2	1	6	2	2	5	4	4	4	2	2	4	2	5	10	2	5	3	3	5277	309	2	0	34	3	-2.03609	-0.320849	-1.09826	1	1
2020-03-31T09:56:17.817-06:00	2020-03-31T10:06:21.408-06:00	5	1	3	1	1	0	1	1	3	1	3	3	0	3	1	2	7	4	2	4	8	8	6	8	10	8	9	8	7	8	9	10	10	1	5	3	3	5277	309	3	0	27	3	-1.22201	1.07215	0.626943	1	1
2020-03-31T11:10:31.083-05:00	2020-03-31T11:15:06.666-05:00	3	3	1	0	3	0	0	3	1	3	3	3	3	3	1	5	5	5	8	8	8	7	9	9	7	5	5	5	5	8	5	3	7	2	3	3	3	5277	309	1	1	30	3	-0.136565	0.510707	-0.424099	1	1
2020-03-31T11:21:55.267-05:00	2020-03-31T11:32:38.454-05:00	5	1	0	5	5	3	1	1	0	5	3	1	0	5	3	8	8	8	8	8	8	8	2	2	2	2	8	10	10	8	8	10	10	1	2	3	3	5277	309	3	0	38	3	0.840016	-2.22918	1.6719	1	1
2020-03-31T11:26:14.544-05:00	2020-03-31T11:42:35.549-05:00	3	5	1	3	3	1	1	3	3	3	3	1	3	5	3	6	8	8	9	8	8	9	8	7	8	8	7	9	7	7	7	8	7	1	5	3	3	5277	309	1	1	41	3	0.43456	0.366828	0.358519	1	1
2020-03-31T12:57:32.149-04:00	2020-03-31T13:01:11.927-04:00	5	3	3	3	3	1	3	1	3	3	3	3	3	3	3	7	1	7	6	8	8	8	8	8	8	8	8	6	7	7	5	7	7	2	2	3	3	5277	309	3	1	43	3	-0.392836	1.01568	-0.247992	1	1
2020-03-31T12:02:36.853-05:00	2020-03-31T12:10:17.900-05:00	5	1	0	3	5	0	0	3	0	5	5	3	0	5	5	10	10	10	10	10	10	10	8	9	9	8	6	10	7	4	6	9	10	2	4	3	3	5277	309	1	1	40	3	1.49807	0.405182	-0.172607	0	0
2020-03-31T11:28:47.444-06:00	2020-03-31T11:33:34.236-06:00	3	5	1	1	1	0	1	1	3	1	3	3	3	3	3	7	7	5	6	9	9	9	8	8	8	8	8	6	3	6	6	7	3	1	3	3	3	5277	309	3	1	32	3	0.204105	0.982593	-0.780868	1	1
2020-03-31T12:42:58.080-05:00	2020-03-31T12:49:16.528-05:00	5	1	1	1	5	1	1	3	1	1	3	0	3	0	3	1	10	10	10	10	10	5	8	8	5	5	5	1	1	10	10	10	10	2	2	3	3	5277	309	2	1	29	3	0.642797	-0.134911	-0.460341	1	1
2020-03-31T12:51:13.740-05:00	2020-03-31T12:57:41.114-05:00	1	3	3	0	1	0	5	3	1	0	3	1	5	0	1	1	1	1	2	1	4	1	1	2	4	3	7	6	3	6	5	10	10	2	2	3	3	5277	309	3	0	27	3	-2.3495	-0.831756	0.235645	1	1
2020-03-31T12:52:51.647-05:00	2020-03-31T13:10:25.486-05:00	5	3	1	3	3	1	1	3	3	3	3	3	3	3	1	8	9	8	7	9	8	9	9	10	9	10	10	8	6	8	7	7	10	2	4	3	3	5277	309	3	0	39	3	0.357836	1.3959	0.0388774	1	1
2020-03-31T15:49:14.245-04:00	2020-03-31T15:58:02.447-04:00	5	5	5	1	1	0	1	0	0	0	3	5	5	5	5	2	1	1	6	8	10	5	6	6	8	9	9	7	7	3	5	8	10	2	2	3	3	5277	309	2	1	41	3	-1.18184	1.22523	-0.631499	1	1
2020-03-31T13:17:42.068-07:00	2020-03-31T13:24:43.129-07:00	5	5	0	1	3	3	1	0	3	1	1	1	3	1	1	7	10	6	10	5	10	10	10	10	10	10	10	5	1	3	10	10	10	1	5	3	3	5277	309	2	0	29	3	0.420465	1.91019	-1.1334	0	1
2020-03-31T14:22:59.477-06:00	2020-03-31T14:27:48.011-06:00	5	3	0	5	3	1	1	1	0	3	3	3	1	1	3	3	5	3	6	9	10	6	7	7	7	7	7	5	1	7	7	8	7	2	3	3	3	5277	309	1	0	33	3	-0.423242	0.753475	-0.813714	1	1
2020-03-31T15:35:30.610-07:00	2020-03-31T15:42:00.485-07:00	5	3	3	3	5	1	1	3	0	3	3	1	5	3	1	5	1	1	7	2	9	1	5	5	5	7	6	10	10	7	7	8	10	2	4	3	3	5277	309	3	0	40	3	-1.62853	-0.228549	1.30331	1	1
2020-04-01T08:02:32.000-04:00	2020-04-01T08:20:36.000-04:00	5	5	1	5	3	3	0	0	0	3	5	0	0	3	0	10	10	10	10	10	10	10	7	10	10	10	10	5	1	2	10	10	10	1	3	3	3	5277	309	3	0	33	3	1.3629	1.38536	-1.25042	1	1
2020-04-01T09:51:11.588-04:00	2020-04-01T09:56:55.096-04:00	3	3	3	3	3	0	1	3	0	3	3	0	3	0	0	8	10	9	10	10	10	10	10	10	10	10	10	10	10	8	8	10	10	2	4	5	3	5277	309	3	1	28	3	0.924002	1.27506	0.63828	1	1
2020-04-01T09:43:47.141-04:00	2020-04-01T09:59:00.341-04:00	5	5	3	1	5	1	3	0	0	5	3	5	0	5	0	8	10	9	10	10	10	7	1	10	10	8	9	10	10	10	10	10	9	1	5	3	3	5277	309	2	1	41	3	0.890863	-0.12917	1.54306	1	1
2020-04-01T08:08:34.940-06:00	2020-04-01T08:13:19.696-06:00	3	5	3	0	1	0	3	0	1	1	3	1	1	1	3	5	5	5	5	5	5	5	5	5	5	5	7	5	5	5	5	7	6	1	5	3	3	5277	309	1	1	26	3	-0.786874	-0.223152	-0.222126	1	1
2020-04-01T13:39:51.822-05:00	2020-04-01T13:45:36.082-05:00	5	3	1	1	3	3	0	1	0	1	3	1	1	3	1	8	10	9	10	10	10	9	9	10	10	9	9	9	9	9	9	9	9	1	2	3	3	5277	309	1	1	27	3	0.910649	0.960905	0.73546	1	1
2020-04-01T18:42:39.928-04:00	2020-04-01T18:46:17.132-04:00	3	1	3	3	5	0	3	0	3	3	3	1	3	3	1	10	10	10	10	10	10	10	6	6	6	5	5	5	5	1	3	10	10	2	2	3	3	5277	309	3	0	35	3	1.92547	-0.570933	-1.32926	1	1
2020-04-03T09:24:43.342-05:00	2020-04-03T09:28:03.502-05:00	1	5	3	1	1	1	3	1	3	1	3	0	3	0	3	5	7	1	5	10	8	7	10	1	1	4	10	10	1	10	10	7	10	2	1	1	3	5277	309	1	0	29	3	-0.286483	-0.556329	0.677514	0	1
2020-04-03T12:03:04.307-04:00	2020-04-03T12:05:38.719-04:00	3	3	1	3	1	1	3	3	3	1	5	3	5	1	1	5	4	4	8	6	9	8	9	7	8	10	8	4	1	1	4	10	10	2	2	3	3	5277	309	2	1	37	3	-0.320847	1.66046	-1.988	1	1
2020-04-07T11:42:04.356-04:00	2020-04-07T11:48:16.542-04:00	5	3	3	1	3	0	3	3	3	1	3	3	3	5	3	8	10	8	7	10	7	7	9	10	9	10	9	10	10	10	9	8	8	1	5	3	3	5277	309	2	1	42	3	0.180303	0.999969	1.21903	1	1
2020-04-07T10:53:27.585-05:00	2020-04-07T10:58:10.827-05:00	3	3	1	1	1	1	3	3	3	1	3	1	1	1	1	2	3	3	3	4	3	4	3	5	4	5	5	6	6	5	4	7	8	#NULL!	4	3	3	5277	309	1	0	27	3	#NULL!	#NULL!	#NULL!	0	1
2020-04-07T13:07:44.924-04:00	2020-04-07T13:17:29.562-04:00	5	5	3	1	3	1	3	0	3	1	5	3	3	3	3	7	10	7	10	4	10	10	8	5	10	10	8	5	10	10	10	10	10	2	3	1	3	5277	309	1	1	42	3	0.443671	0.361434	1.01189	1	1
2020-04-07T13:26:15.988-04:00	2020-04-07T13:35:51.255-04:00	3	3	3	0	3	0	3	3	3	1	3	1	3	1	1	7	9	8	7	7	7	8	8	8	9	9	7	7	1	4	2	9	10	1	5	3	3	5277	309	2	0	31	3	0.367723	1.09061	-1.39366	1	1
2020-04-07T10:53:12.518-07:00	2020-04-07T10:58:48.591-07:00	3	5	0	1	3	0	3	5	0	3	3	3	3	3	5	7	8	8	8	8	7	7	5	5	5	6	6	7	7	7	8	10	10	2	5	3	3	5277	309	3	0	40	3	0.432362	-0.789887	0.628486	1	1
2020-04-07T14:15:43.782-04:00	2020-04-07T14:20:09.002-04:00	3	5	5	1	3	0	1	3	1	0	1	3	3	3	1	5	7	5	4	10	9	9	8	10	10	10	10	10	5	10	6	10	10	2	3	3	3	5277	309	1	1	33	3	-0.302356	1.6645	0.125775	1	1
2020-04-07T14:47:14.772-04:00	2020-04-07T14:51:25.506-04:00	3	3	5	0	1	0	5	0	5	1	3	1	5	3	3	3	9	7	7	10	8	8	6	10	7	6	4	7	9	5	10	9	10	1	3	3	3	5277	309	1	1	38	3	0.20635	0.0285059	0.409157	1	1
2020-04-07T15:14:44.894-04:00	2020-04-07T15:19:33.849-04:00	3	1	1	0	1	1	3	3	3	3	1	1	3	1	1	5	5	7	6	9	8	6	7	7	7	7	7	9	7	8	8	7	7	2	2	3	3	5277	309	3	0	26	3	-0.285474	0.254844	0.645063	0	1
2020-04-07T12:36:34.379-07:00	2020-04-07T12:39:28.087-07:00	5	3	0	3	5	3	3	0	3	3	3	3	3	3	3	5	10	5	5	7	10	10	7	10	10	6	7	10	1	3	4	10	10	2	3	3	3	5277	309	3	1	43	3	0.322082	1.0918	-1.1921	1	1
2020-04-08T19:03:43.911-07:00	2020-04-08T19:08:27.972-07:00	5	5	3	3	1	0	3	0	0	1	3	1	5	3	0	9	9	1	7	10	10	9	9	9	9	8	8	2	5	7	6	6	1	2	4	3	3	5277	309	3	1	33	3	0.397236	1.24363	-1.02244	1	1
2020-04-08T15:18:45.597-04:00	2020-04-08T15:23:19.989-04:00	5	3	1	1	5	3	1	5	3	3	3	1	1	3	3	7	9	7	8	9	7	7	5	5	5	7	6	9	1	7	5	8	7	1	5	3	3	5277	309	1	0	41	3	0.602337	-0.488587	-0.209563	1	1
2020-04-09T10:38:00.239-04:00	2020-04-09T10:45:47.538-04:00	3	3	1	1	3	0	0	1	0	1	3	1	3	3	3	5	8	6	5	10	5	9	5	5	7	3	3	2	1	2	1	5	10	2	2	3	3	5277	309	1	0	26	3	0.50274	-0.430223	-2.01575	1	1
2020-04-09T09:49:58.893-04:00	2020-04-09T09:54:10.857-04:00	3	1	1	3	3	1	1	1	1	3	3	1	1	3	3	10	10	10	10	10	10	10	10	10	10	10	10	10	10	10	10	10	10	2	3	1	3	5277	309	3	0	29	3	1.07881	1.07508	1.13511	1	1
2020-04-09T11:13:56.188-06:00	2020-04-09T11:22:03.980-06:00	3	3	3	3	3	3	1	1	1	3	3	1	3	1	1	8	10	8	6	9	9	6	9	10	5	10	10	9	6	9	9	10	10	2	4	3	3	5277	309	3	1	33	3	0.217399	0.906083	0.605217	1	1
2020-04-09T13:45:04.780-04:00	2020-04-09T13:50:18.966-04:00	3	3	1	1	3	1	0	5	1	3	0	1	1	3	3	7	9	7	8	10	10	9	8	8	10	7	7	8	8	6	9	3	10	2	3	3	3	5277	309	3	1	29	3	0.696401	0.537141	0.261157	1	1
2020-04-09T15:12:42.112-04:00	2020-04-09T15:20:50.447-04:00	3	5	5	0	3	0	3	1	3	3	3	1	3	3	0	9	10	10	10	10	5	10	10	10	10	10	1	10	10	10	10	10	10	2	4	3	3	5277	309	2	0	36	3	0.813228	0.250386	1.38247	0	1
2020-04-09T18:10:57.020-04:00	2020-04-09T18:15:19.223-04:00	1	5	0	0	3	0	3	5	5	3	5	1	5	1	3	7	7	7	7	10	10	10	10	10	8	9	9	9	10	10	9	10	10	1	4	3	3	5277	309	1	0	40	3	0.295601	1.09141	0.88954	1	1
2020-04-10T08:30:31.716-04:00	2020-04-10T08:33:50.280-04:00	3	3	3	3	1	0	3	1	3	0	1	1	3	1	5	10	9	10	6	10	10	7	9	9	5	9	4	4	1	2	5	9	10	2	1	1	3	5277	309	2	0	31	3	1.11443	0.568273	-1.73124	0	1
2020-04-10T16:29:17.382-07:00	2020-04-10T16:34:41.573-07:00	3	1	3	0	3	0	3	5	3	3	5	3	5	1	3	3	9	3	6	10	10	8	9	10	9	8	8	10	10	9	10	10	10	2	3	1	3	5277	309	1	0	41	3	-0.307042	1.07654	0.99202	0	1
2020-04-11T09:15:45.291-04:00	2020-04-11T09:25:46.131-04:00	3	5	1	1	3	1	1	3	0	3	3	1	1	3	1	5	5	5	7	3	7	3	7	7	5	5	8	7	7	5	5	8	6	1	5	3	3	5277	309	3	0	30	3	-0.918955	0.185265	0.115206	0	1
2020-04-11T09:15:45.291-04:00	2020-04-11T09:26:07.247-04:00	3	5	1	1	3	1	1	3	0	3	3	1	1	3	1	5	5	5	7	3	7	3	7	7	5	5	8	7	7	5	5	8	6	1	5	3	3	5277	309	3	0	30	3	-0.918955	0.185265	0.115206	0	1
2020-04-11T14:23:50.856-05:00	2020-04-11T14:36:31.815-05:00	5	5	3	0	1	0	5	1	3	3	5	1	5	1	0	7	8	7	5	8	8	8	5	7	7	5	5	7	6	5	5	8	8	1	2	3	3	5277	309	2	0	38	3	0.371241	-0.306229	-0.220025	1	1
43944.728981481479	43944.733078703706	3	0	0	0	0	0	0	0	0	0	0	0	0	0	0	1	5	1	8	8	9	9	1	7	7	7	5	1	10	8	7	8	10	1	3	3	3	5277	309	2	1	3	1	-0.426472	-0.2628	0.0883817	1	1
2020-03-31T15:25:12.635-04:00	2020-03-31T15:32:43.816-04:00	3	5	1	0	0	0	5	0	0	3	3	1	1	1	0	5	6	6	8	6	7	6	9	10	10	8	8	6	7	6	7	10	10	2	4	5	3	5277	309	3	1	23	2	-0.572229	1.42044	-0.134404	1	1
2020-03-29T14:41:44.593-07:00	2020-03-29T14:46:17.940-07:00	3	3	1	1	1	0	1	1	0	0	1	0	1	0	1	4	6	4	6	6	6	6	6	6	6	6	6	5	1	2	1	8	8	1	4	3	3	5277	309	1	0	14	2	-0.449202	0.409187	-1.67695	1	1
2020-03-20T12:15:40.105-05:00	2020-03-20T12:19:42.641-05:00	0	5	0	0	0	0	0	0	0	0	0	0	0	0	0	1	1	1	1	1	1	1	8	8	2	5	5	5	1	1	1	6	3	1	4	3	3	5277	309	3	1	5	1	-2.75725	0.833062	-1.45862	1	1
2020-04-01T11:24:23.492-04:00	2020-04-01T11:42:44.559-04:00	3	3	3	1	1	0	3	1	0	0	0	1	3	1	3	5	8	3	8	8	8	8	9	7	9	2	2	2	2	2	2	5	9	1	4	3	3	5277	309	3	0	23	2	0.406295	0.209114	-2.0611	1	1
2020-03-20T08:24:20.601-05:00	2020-03-20T08:29:06.559-05:00	3	3	3	0	1	0	1	1	0	0	0	1	1	1	0	2	3	3	5	6	6	6	3	2	3	2	2	1	1	1	2	5	1	1	4	3	3	5277	309	1	1	15	2	-0.546477	-1.17898	-1.77009	1	1
2020-03-20T08:12:23.574-04:00	2020-03-20T08:17:24.632-04:00	5	3	1	0	3	0	1	0	1	0	0	1	0	3	3	3	1	2	2	2	2	1	9	9	2	7	7	3	4	7	1	10	8	1	5	3	3	5277	309	1	0	21	2	-2.54579	1.09087	-0.765498	0	1
2020-03-20T08:15:17.999-04:00	2020-03-20T08:21:43.538-04:00	0	3	0	1	3	0	0	0	0	0	0	0	0	0	0	7	1	1	7	8	5	6	5	4	1	1	8	1	1	8	7	7	7	2	3	3	3	5277	309	3	1	7	1	-0.613137	-0.851151	-0.497717	0	1
2020-03-20T08:32:23.718-04:00	2020-03-20T08:36:37.077-04:00	3	3	1	0	3	0	0	0	0	0	3	0	3	1	0	7	7	4	10	8	10	9	10	10	10	10	10	10	10	8	10	10	10	2	3	3	3	5277	309	2	1	17	2	-0.00629014	1.54174	0.879213	1	1
2020-03-20T08:41:46.429-04:00	2020-03-20T08:45:44.398-04:00	5	0	1	0	1	0	0	0	0	0	1	0	0	0	0	2	2	4	3	3	3	4	5	6	6	4	6	5	8	1	5	10	9	1	2	3	3	5277	309	3	1	8	1	-1.82431	0.130632	-0.3055	1	1
2020-03-20T08:46:01.290-04:00	2020-03-20T08:53:41.676-04:00	1	3	0	0	3	0	3	0	0	1	1	0	0	1	1	2	3	3	1	1	5	5	3	3	1	1	9	5	1	4	1	3	7	1	5	3	3	5277	309	2	0	14	2	-1.54027	-0.740735	-0.895749	1	1
2020-03-20T09:05:30.678-04:00	2020-03-20T09:11:14.446-04:00	3	3	1	0	0	0	1	0	0	0	3	1	1	0	3	2	3	1	5	9	6	8	10	10	5	1	1	5	1	7	2	7	5	1	4	3	3	5277	309	2	0	16	2	-0.711387	0.312378	-1.33634	1	1
2020-03-20T09:06:01.609-04:00	2020-03-20T09:13:24.608-04:00	1	5	1	1	3	0	1	1	3	1	1	3	1	1	1	1	1	1	5	1	10	1	1	1	1	1	1	1	1	1	1	5	5	1	5	3	3	5277	309	3	0	24	2	-1.16729	-1.72006	-1.60283	0	1
2020-03-20T09:09:11.754-04:00	2020-03-20T09:16:43.644-04:00	3	3	0	3	3	0	0	3	0	0	3	1	1	1	0	6	6	9	4	2	9	7	2	6	8	1	3	10	1	9	8	10	10	1	5	3	3	5277	309	2	1	21	2	-0.0650284	-1.29279	0.751106	1	1
2020-03-20T09:23:51.749-04:00	2020-03-20T09:27:47.330-04:00	3	5	0	0	3	0	0	0	0	0	0	0	3	0	0	1	2	1	3	10	10	5	9	9	10	1	1	1	1	1	1	10	4	2	4	5	3	5277	309	3	1	14	2	-0.743922	0.986667	-2.77609	1	1
2020-03-20T09:27:31.286-04:00	2020-03-20T09:31:49.614-04:00	1	5	1	3	1	0	3	1	0	0	0	0	1	0	1	7	7	7	7	10	8	7	4	4	7	4	4	8	1	6	6	10	10	2	3	3	3	5277	309	3	1	17	2	0.678339	-0.905121	-0.327032	1	1
2020-03-20T09:42:40.741-04:00	2020-03-20T09:47:18.684-04:00	1	5	0	1	0	0	3	0	0	0	1	1	0	1	1	3	6	6	8	6	8	8	5	5	8	6	8	2	6	2	2	6	1	1	4	1	3	5277	309	2	1	14	2	-0.0141941	0.367947	-1.42858	1	1
2020-03-20T09:45:54.000-04:00	2020-03-20T09:52:23.000-04:00	5	3	0	1	3	1	1	0	0	1	0	3	0	5	0	5	5	5	5	9	9	8	5	5	7	4	4	8	3	5	7	10	7	2	4	1	3	5277	309	1	0	23	2	0.085646	-0.472804	-0.273128	1	1
2020-03-20T08:47:04.932-05:00	2020-03-20T08:51:41.284-05:00	1	0	0	0	0	0	0	0	0	0	0	0	0	0	0	5	5	5	5	5	5	5	5	5	7	5	5	5	5	5	3	4	8	1	4	3	3	5277	309	1	0	1	1	-0.723532	-0.182915	-0.468674	1	1
2020-03-20T08:49:23.145-05:00	2020-03-20T09:00:08.940-05:00	1	3	3	0	0	0	0	0	0	0	1	1	3	1	0	3	7	6	6	9	9	6	10	10	6	8	9	9	9	1	6	2	1	1	4	1	3	5277	309	1	0	13	2	-0.362931	1.37264	-0.48	0	1
2020-03-20T10:01:39.344-04:00	2020-03-20T10:12:25.970-04:00	1	0	0	0	0	0	0	0	0	0	0	0	0	0	0	7	7	7	7	10	10	9	6	9	9	9	9	10	7	8	9	5	10	2	2	3	3	5277	309	3	0	1	1	0.35514	0.770766	0.605156	1	1
2020-03-20T10:07:37.243-04:00	2020-03-20T10:14:35.718-04:00	1	3	0	1	5	0	0	0	0	0	0	0	1	0	0	5	5	5	5	7	10	7	8	8	8	5	5	1	1	5	1	10	10	1	5	3	3	5277	309	1	0	11	2	-0.0453743	0.82609	-2.09708	0	1
2020-03-20T07:12:03.331-07:00	2020-03-20T07:15:20.723-07:00	3	3	3	0	1	0	1	1	1	0	1	0	1	0	1	6	4	7	8	8	8	8	9	9	8	8	8	8	8	6	7	8	8	2	2	3	3	5277	309	3	1	16	2	-0.184048	1.04173	0.117476	1	1
2020-03-20T10:12:37.239-04:00	2020-03-20T10:19:58.070-04:00	5	5	0	0	1	0	0	0	0	1	1	0	0	0	0	6	10	10	7	10	10	10	10	9	8	9	1	10	10	5	7	9	7	1	5	3	3	5277	309	2	0	13	2	0.975957	0.216267	0.300482	0	1
2020-03-20T10:26:14.502-04:00	2020-03-20T10:32:43.845-04:00	3	3	1	0	0	0	0	0	1	0	1	0	0	0	0	2	3	3	4	3	4	3	3	3	3	3	4	5	3	3	5	6	9	1	5	3	3	5277	309	3	1	9	2	-1.46815	-0.98401	-0.364448	1	1
2020-03-20T09:33:33.638-05:00	2020-03-20T09:39:23.369-05:00	1	0	0	1	1	0	1	1	1	0	1	0	0	1	1	5	7	6	8	9	8	5	8	8	8	7	7	8	2	2	3	9	9	1	5	3	3	5277	309	1	0	9	2	0.0586081	0.955669	-1.34983	1	1
2020-03-20T07:49:05.643-07:00	2020-03-20T07:53:58.286-07:00	3	3	0	1	3	1	0	0	0	1	3	3	0	1	1	4	4	4	7	4	7	10	5	9	9	9	9	2	2	1	3	8	5	1	5	1	3	5277	309	1	1	20	2	-0.588607	1.62724	-2.04565	1	1
2020-03-20T09:55:35.298-05:00	2020-03-20T10:01:30.539-05:00	3	5	3	0	3	0	3	0	0	0	3	0	0	3	0	5	5	5	8	8	9	9	9	9	9	10	10	10	10	10	10	10	9	2	4	1	3	5277	309	3	1	23	2	-0.437057	1.3099	1.21333	0	1
2020-03-20T08:13:56.623-07:00	2020-03-20T08:23:12.198-07:00	1	5	0	1	1	0	0	0	0	1	3	0	3	1	1	2	2	3	3	2	4	3	2	2	2	2	3	2	3	2	2	3	7	1	5	3	3	5277	309	2	0	17	2	-1.48484	-1.30452	-0.993622	1	1
2020-03-20T12:35:14.539-04:00	2020-03-20T12:45:12.766-04:00	3	3	0	1	1	0	0	0	0	1	1	1	3	3	1	8	8	6	9	3	9	9	9	9	9	4	3	9	1	9	5	10	10	1	5	3	3	5277	309	2	0	18	2	0.383705	0.153316	-0.164875	1	1
2020-03-20T11:43:12.415-05:00	2020-03-20T11:54:23.990-05:00	3	0	0	0	0	0	0	0	0	3	1	0	0	0	1	8	8	7	7	9	9	8	3	4	5	5	5	1	1	3	1	5	8	1	4	4	3	5277	309	3	1	8	1	1.09791	-0.753775	-1.93368	1	1
2020-03-20T14:02:41.314-04:00	2020-03-20T14:06:18.595-04:00	5	1	1	1	3	0	0	3	0	0	0	0	0	3	3	9	1	1	10	10	10	10	10	10	10	10	10	10	1	10	10	10	10	2	3	1	3	5277	309	3	1	20	2	-0.240959	2.00237	-0.0110285	0	0
2020-03-20T13:41:57.501-05:00	2020-03-20T13:46:07.939-05:00	5	5	0	0	1	0	0	3	0	1	3	0	0	0	0	6	8	3	7	8	9	6	7	7	3	3	3	3	1	3	3	10	10	2	4	1	3	5277	309	3	1	18	2	0.377455	-0.441051	-1.63852	1	1
2020-03-21T11:32:49.740-04:00	2020-03-21T11:37:20.944-04:00	3	3	0	0	3	0	1	0	1	0	3	0	1	0	0	8	10	1	8	10	7	10	8	9	6	7	3	6	4	8	9	10	10	1	5	3	3	5277	309	1	1	15	2	0.421458	0.0897685	-0.0143257	1	1
2020-03-21T16:01:24.658-07:00	2020-03-21T16:35:15.841-07:00	0	0	0	0	1	0	0	0	0	0	0	0	0	0	0	6	8	4	5	10	10	9	5	5	8	6	8	7	1	8	5	10	10	2	1	4	3	5277	309	1	1	1	1	0.424971	0.121031	-0.617571	1	1
2020-03-21T19:09:20.663-05:00	2020-03-21T19:14:07.200-05:00	5	5	5	0	1	0	0	1	0	0	3	0	0	0	3	6	6	6	8	10	10	10	10	10	10	10	10	10	10	10	10	8	1	1	3	3	3	5277	309	2	0	23	2	0.0331612	1.52972	1.01633	1	1
2020-03-22T16:29:37.738+02:00	2020-03-22T16:34:27.527+02:00	1	3	5	0	0	0	3	0	0	0	5	0	3	0	0	6	7	5	6	10	10	3	5	2	1	7	7	6	6	3	1	10	10	2	1	5	3	5277	309	1	0	20	2	0.303425	-0.808349	-0.82914	0	1
2020-03-24T07:59:37.590-04:00	2020-03-24T08:05:33.474-04:00	1	3	0	0	0	0	0	1	0	0	3	0	0	0	1	2	2	2	5	8	10	8	10	10	9	3	2	2	1	5	6	1	1	1	5	3	3	5277	309	1	1	9	2	-0.652641	1.06831	-1.69025	1	1
2020-03-24T09:08:31.764-04:00	2020-03-24T09:12:42.048-04:00	3	3	3	0	0	0	0	0	1	0	1	1	0	0	0	8	10	8	6	9	8	8	10	10	10	7	8	10	6	10	10	2	2	1	5	3	3	5277	309	1	0	12	2	0.296577	0.917238	0.852401	1	1
2020-03-24T09:21:28.933-04:00	2020-03-24T09:32:07.533-04:00	1	5	1	0	3	0	0	1	1	0	3	0	0	1	3	2	7	7	7	9	8	5	7	5	8	7	5	2	2	1	2	5	8	1	5	3	3	5277	309	2	0	19	2	0.0490439	0.556414	-2.10043	1	1
2020-03-24T10:13:39.438-07:00	2020-03-24T10:18:09.546-07:00	3	3	0	3	3	1	1	0	0	3	3	0	0	0	3	4	9	9	3	9	9	9	5	5	5	5	5	7	5	7	5	10	10	1	5	3	3	5277	309	1	0	23	2	0.514918	-0.730923	-0.100645	0	1
2020-03-24T16:29:00.636-04:00	2020-03-24T16:36:35.889-04:00	1	5	0	0	1	0	0	0	3	0	1	0	0	0	0	5	9	9	9	10	5	2	5	5	8	8	2	3	1	4	5	9	2	1	5	3	3	5277	309	1	0	11	2	0.314139	-0.265321	-1.10691	1	1
2020-03-25T00:55:23.042-04:00	2020-03-25T01:01:45.871-04:00	1	5	5	0	0	0	0	3	1	0	0	0	5	0	3	5	8	8	8	10	8	8	8	10	8	8	8	9	9	9	1	10	10	1	4	5	3	5277	309	1	1	23	2	0.348737	0.857937	-0.0121801	1	1
2020-03-28T16:25:53.334-05:00	2020-03-28T16:30:47.292-05:00	3	1	3	0	1	0	3	0	1	3	3	1	0	1	0	5	4	4	5	9	9	9	10	10	10	10	10	10	10	10	10	10	10	1	2	3	3	5277	309	3	1	20	2	-0.791543	1.77823	1.05987	1	1
2020-03-27T15:24:45.681-05:00	2020-03-27T15:29:01.929-05:00	3	5	3	0	1	0	3	1	1	1	1	1	3	1	1	3	3	4	5	4	7	4	4	4	5	5	4	2	1	3	5	7	8	2	4	3	3	5277	309	3	1	25	2	-0.944989	-0.320312	-1.19502	1	1
2020-03-28T11:12:33.466-07:00	2020-03-28T11:26:14.293-07:00	0	0	0	0	0	0	0	0	0	0	0	0	0	0	0	1	1	1	1	1	1	10	1	1	10	1	1	1	1	1	1	1	1	1	4	3	3	5277	309	3	0	0	1	-1.65715	-0.744713	-1.67715	1	1
2020-03-28T13:23:45.062-05:00	2020-03-28T13:34:29.455-05:00	5	5	0	0	3	0	0	0	0	3	3	0	0	5	0	6	9	8	6	8	10	9	6	6	5	8	7	7	10	5	5	10	10	1	5	3	3	5277	309	1	0	24	2	0.602496	-0.183928	0.107764	1	1
2020-03-28T13:23:45.062-05:00	2020-03-28T13:34:45.009-05:00	5	5	0	0	3	0	0	0	0	3	3	0	0	5	0	6	9	8	6	8	10	9	6	6	5	8	7	7	10	5	5	10	10	1	5	3	3	5277	309	1	0	24	2	0.602496	-0.183928	0.107764	1	1
2020-03-28T13:30:22.900-05:00	2020-03-28T13:37:22.548-05:00	3	3	0	0	1	0	0	0	0	1	3	1	1	1	1	5	7	4	6	8	8	8	6	8	8	3	4	5	5	1	5	8	8	1	3	3	3	5277	309	3	1	15	2	0.104516	0.0830667	-1.13509	1	1
2020-03-28T13:35:40.601-05:00	2020-03-28T13:46:58.622-05:00	1	0	0	0	1	0	0	1	0	0	0	0	0	0	0	6	3	3	5	3	3	1	6	8	7	3	1	7	1	4	2	6	7	1	4	3	3	5277	309	2	1	3	1	-1.4228	-0.0613476	-0.78103	0	1
2020-03-28T14:47:43.919-04:00	2020-03-28T14:51:55.075-04:00	1	5	0	0	3	0	0	0	0	0	0	0	0	0	0	6	5	1	6	8	8	2	1	1	6	6	6	1	1	1	6	2	3	1	4	3	3	5277	309	1	1	9	2	-0.428376	-0.653522	-1.38355	1	1
2020-03-28T14:16:32.785-05:00	2020-03-28T14:20:54.984-05:00	5	3	1	3	1	1	3	1	1	1	3	0	1	1	0	2	9	4	7	6	10	5	9	9	8	9	10	10	10	4	5	10	10	2	2	1	3	5277	309	2	0	25	2	-0.630865	1.40785	0.0743612	1	1
2020-03-28T14:23:34.650-05:00	2020-03-28T14:36:08.949-05:00	5	0	1	3	1	1	0	1	0	1	1	1	0	0	0	4	4	1	8	10	8	9	8	7	7	9	9	7	7	7	6	10	10	1	4	3	3	5277	309	3	1	15	2	-0.480746	1.07869	-0.163037	1	1
2020-03-28T15:30:31.597-04:00	2020-03-28T15:38:00.347-04:00	3	1	3	0	1	0	0	3	1	0	3	1	3	3	1	6	10	10	8	10	10	10	8	8	6	5	8	5	5	5	5	9	8	1	3	1	3	5277	309	2	0	23	2	1.23547	0.186016	-0.849182	0	1
2020-03-28T14:47:06.775-05:00	2020-03-28T14:53:36.849-05:00	1	1	1	1	1	1	1	1	1	1	1	1	1	1	1	2	3	3	4	4	3	4	3	4	4	5	4	3	3	3	3	6	6	1	4	3	3	5277	309	1	1	15	2	-1.44395	-0.478761	-0.90376	1	1
2020-03-28T18:44:53.679-04:00	2020-03-28T18:51:16.279-04:00	1	5	3	0	3	0	0	0	1	0	0	0	0	0	0	3	1	1	3	3	4	1	1	1	3	1	1	1	1	5	5	10	10	1	5	3	3	5277	309	3	0	13	2	-1.66304	-1.74194	-0.549651	1	1
2020-03-28T15:56:39.130-07:00	2020-03-28T16:01:57.972-07:00	3	3	5	1	1	1	3	1	3	1	1	0	1	0	0	6	8	8	7	9	9	8	6	6	6	8	8	9	1	1	1	9	7	1	5	3	3	5277	309	3	0	24	2	0.69759	0.473065	-1.6099	1	1
2020-03-28T17:53:05.338-05:00	2020-03-28T18:37:16.454-05:00	1	1	0	0	0	0	3	0	3	1	3	0	0	0	0	3	7	3	7	7	7	7	5	5	5	4	4	4	2	2	3	7	10	1	5	3	3	5277	309	3	1	12	2	-0.0935133	-0.377977	-1.42359	1	1
2020-03-28T19:08:39.225-07:00	2020-03-28T19:16:14.764-07:00	0	1	1	0	1	0	1	1	1	0	1	1	1	0	3	6	6	4	6	8	6	6	6	5	6	6	6	6	7	7	5	8	9	1	2	3	3	5277	309	1	1	12	2	-0.345745	-0.223602	0.126227	1	1
2020-03-29T07:51:14.423-04:00	2020-03-29T07:54:56.544-04:00	3	3	3	0	0	0	0	0	0	1	0	0	0	0	0	4	4	4	4	7	7	7	7	7	7	5	5	2	2	7	7	9	5	2	2	3	3	5277	309	2	1	10	2	-0.70143	0.401865	-0.8044	1	1
2020-03-29T14:37:53.004-04:00	2020-03-29T14:43:26.539-04:00	5	1	0	3	3	3	0	0	0	1	1	0	0	5	3	8	8	8	8	5	9	8	10	10	10	10	9	6	4	5	5	7	9	1	5	3	3	5277	309	3	1	25	2	0.170569	1.76435	-0.900196	1	1
2020-03-29T18:13:55.120-06:00	2020-03-29T18:18:20.962-06:00	1	1	0	0	0	0	0	0	0	0	0	0	0	0	0	3	1	4	3	5	3	2	1	1	3	3	2	1	1	1	1	5	3	1	5	3	3	5277	309	3	0	2	1	-1.26674	-1.3173	-1.54385	1	1
2020-03-29T21:46:30.884-04:00	2020-03-29T21:51:51.861-04:00	1	1	0	0	3	0	0	0	0	0	0	0	0	0	0	2	2	2	3	2	4	7	3	5	6	3	5	4	1	4	2	4	4	1	5	3	3	5277	309	1	1	5	1	-1.5014	-0.16736	-1.11434	1	1
2020-03-30T09:45:31.336-05:00	2020-03-30T09:53:50.310-05:00	3	1	1	0	0	0	0	0	0	0	1	0	0	0	0	3	6	2	7	6	4	6	4	5	6	3	5	3	4	3	3	1	2	1	5	1	3	5277	309	3	1	6	1	-0.648595	-0.402198	-1.00661	1	1
2020-03-30T09:13:58.268-07:00	2020-03-30T09:17:46.109-07:00	1	5	0	0	3	0	3	0	3	1	0	0	1	1	0	5	5	5	5	5	5	5	8	8	8	8	8	8	5	1	1	8	9	1	4	3	3	5277	309	3	1	18	2	-0.966773	1.32705	-1.15449	1	1
2020-03-30T10:47:21.813-07:00	2020-03-30T10:55:14.167-07:00	1	0	0	0	1	0	0	0	1	0	1	1	1	1	0	3	6	5	5	8	5	6	6	8	8	8	9	9	4	6	8	3	8	1	5	3	3	5277	309	3	1	7	1	-0.930598	0.939436	0.130454	1	1
2020-03-30T15:17:05.898-04:00	2020-03-30T15:22:21.447-04:00	3	3	1	1	1	0	1	1	1	0	1	1	0	0	1	4	4	4	4	4	4	4	1	1	2	1	1	4	4	7	8	4	10	1	5	3	3	5277	309	3	1	15	2	-0.900922	-2.38216	0.651268	1	1
2020-03-31T10:28:07.501-04:00	2020-03-31T10:33:36.188-04:00	3	5	3	0	0	0	1	1	0	0	1	1	3	3	3	9	10	9	9	10	10	9	9	8	9	9	9	9	9	8	8	6	10	2	1	3	3	5277	309	2	1	24	2	1.00622	0.669386	0.600877	1	1
2020-03-31T10:22:08.634-04:00	2020-03-31T10:33:45.777-04:00	1	5	0	0	1	0	0	1	0	3	3	0	0	1	0	8	8	8	10	10	10	10	9	7	7	7	5	4	3	3	5	10	10	2	3	3	3	5277	309	3	1	15	2	1.28637	0.372196	-1.44736	1	1
2020-03-31T10:42:09.301-04:00	2020-03-31T10:48:51.415-04:00	3	3	0	0	1	0	0	0	0	0	5	1	0	1	0	5	2	1	6	10	10	9	9	9	9	10	9	7	1	1	7	8	6	2	4	3	3	5277	309	1	1	14	2	-0.563242	2.18731	-1.6858	1	1
2020-03-31T09:45:08.799-05:00	2020-03-31T09:50:32.095-05:00	5	5	0	3	3	0	0	0	0	0	0	0	0	0	0	8	10	8	7	10	10	10	9	9	6	9	9	7	3	7	5	10	10	2	2	3	3	5277	309	2	1	16	2	0.96383	0.918192	-0.750728	1	1
2020-03-31T09:42:25.186-05:00	2020-03-31T09:52:10.870-05:00	1	3	3	0	1	0	0	0	1	0	3	1	1	1	0	3	3	3	3	6	8	4	9	9	9	8	9	9	9	9	9	5	2	2	4	1	3	5277	309	3	0	15	2	-1.71403	1.44023	0.955486	1	1
2020-03-31T10:19:40.742-06:00	2020-03-31T10:23:51.292-06:00	3	3	1	0	1	0	1	1	0	0	0	0	0	0	0	3	3	1	6	6	6	8	2	5	5	2	2	6	2	2	2	8	10	1	2	3	3	5277	309	1	1	10	2	-0.535236	-0.898394	-1.15774	1	1
2020-03-31T11:35:42.339-05:00	2020-03-31T11:39:52.193-05:00	1	5	0	1	1	0	0	0	0	0	3	1	0	1	0	4	8	4	6	7	7	8	4	4	6	3	3	3	1	2	1	10	10	1	5	3	3	5277	309	1	0	13	2	0.276782	-0.704704	-1.78788	0	1
2020-03-31T12:43:04.131-04:00	2020-03-31T12:49:42.801-04:00	3	3	0	0	0	0	3	0	3	0	0	1	3	1	0	6	8	8	6	9	7	7	7	7	6	8	7	6	6	5	6	8	8	1	2	3	3	5277	309	3	1	17	2	0.1824	0.312615	-0.307238	1	1
2020-03-31T12:57:44.276-04:00	2020-03-31T13:02:45.180-04:00	3	1	3	0	0	0	1	0	3	0	0	1	1	0	0	2	4	3	3	7	8	4	5	6	8	3	3	6	1	3	6	2	8	1	4	3	3	5277	309	1	1	13	2	-0.930745	-0.0159238	-0.957563	1	1
2020-03-31T13:01:41.400-04:00	2020-03-31T13:04:49.523-04:00	5	1	0	0	1	0	0	0	0	3	3	1	0	0	0	5	5	5	10	6	10	10	6	6	6	5	10	10	10	3	6	9	9	#NULL!	2	1	3	5277	309	3	0	14	2	#NULL!	#NULL!	#NULL!	0	0
2020-03-31T12:00:41.077-05:00	2020-03-31T12:04:44.143-05:00	1	5	3	0	1	0	3	0	1	0	1	1	3	0	0	3	7	7	5	2	5	5	9	9	9	7	5	8	6	7	7	9	9	1	4	3	3	5277	309	3	1	19	2	-1.19832	0.84838	0.403706	1	1
2020-03-31T13:03:57.525-04:00	2020-03-31T13:07:26.282-04:00	1	0	0	0	0	1	3	0	0	3	3	0	3	3	5	3	8	8	10	9	9	10	2	9	9	10	10	6	8	9	9	10	10	1	3	3	3	5277	309	3	1	22	2	0.373911	0.534358	0.562085	1	1
2020-03-31T13:16:19.125-04:00	2020-03-31T13:22:02.777-04:00	3	3	3	1	1	1	1	1	3	1	1	1	3	1	1	3	4	3	5	5	3	5	3	3	3	3	5	5	3	5	3	5	5	1	5	1	3	5277	309	3	0	25	2	-1.0293	-1.01832	-0.410057	1	1
2020-03-31T12:46:40.669-05:00	2020-03-31T12:48:43.124-05:00	3	5	1	3	3	0	1	0	0	0	3	0	3	0	0	8	8	8	8	8	8	8	8	8	8	8	8	8	8	8	8	10	10	2	2	3	3	5277	309	2	0	22	2	0.351625	0.47889	0.598652	0	1
2020-03-31T14:26:53.088-04:00	2020-03-31T14:33:39.530-04:00	1	5	0	0	1	0	3	3	1	1	1	0	1	1	3	1	1	4	2	7	5	2	7	7	6	7	7	4	2	3	2	10	10	2	1	3	3	5277	309	3	0	21	2	-1.79951	1.1737	-1.52478	1	1
2020-03-31T14:28:01.238-04:00	2020-03-31T14:36:40.966-04:00	3	3	1	0	3	0	1	0	0	1	3	3	3	3	1	10	10	10	10	10	10	10	10	10	10	10	10	10	10	5	6	8	10	1	5	3	3	5277	309	2	0	25	2	1.21979	1.31618	0.0902131	1	1
2020-03-31T19:29:31.897+02:00	2020-03-31T23:07:45.668+02:00	3	0	0	0	0	0	0	0	0	5	5	0	1	0	0	5	5	5	5	5	5	5	8	5	5	1	1	2	6	6	6	4	10	2	2	1	3	5277	309	3	0	14	2	-0.595604	-0.923914	-0.202211	0	1
2020-04-01T18:50:06.823-07:00	2020-04-01T18:58:02.063-07:00	0	1	0	0	0	0	0	1	1	0	1	0	0	0	0	4	4	4	6	8	7	6	6	6	6	9	9	7	3	2	3	9	6	1	4	3	3	5277	309	2	1	4	1	-0.625147	0.955208	-1.21399	1	1
2020-04-01T19:09:45.870-06:00	2020-04-01T19:16:12.435-06:00	3	5	1	3	1	0	1	0	1	0	1	1	1	3	0	6	8	2	6	9	6	5	4	3	4	5	2	2	1	1	1	8	6	1	3	3	3	5277	309	1	0	21	2	0.162633	-0.847478	-1.91967	0	1
2020-04-01T07:46:00.614-04:00	2020-04-01T07:50:09.289-04:00	3	3	0	0	3	0	3	0	1	0	0	1	3	0	0	5	6	3	7	7	7	3	3	3	5	5	5	5	6	6	7	10	10	1	4	3	3	5277	309	3	1	17	2	-0.470623	-1.00342	0.28029	0	1
2020-04-01T09:29:08.168-04:00	2020-04-01T09:34:25.477-04:00	3	0	3	3	1	0	1	0	0	0	0	3	3	3	1	9	10	9	10	10	10	10	8	9	10	10	7	7	1	5	6	10	10	2	3	3	3	5277	309	1	1	21	2	1.33381	1.08714	-1.11792	1	1
2020-04-01T14:36:40.792-05:00	2020-04-01T14:40:45.736-05:00	3	3	3	0	3	0	0	1	0	0	0	0	3	1	3	5	8	2	5	8	5	5	5	5	8	8	7	8	10	8	9	8	8	1	2	3	3	5277	309	2	1	20	2	-0.874895	-0.0197651	1.22877	1	1
2020-04-01T18:02:36.571-07:00	2020-04-01T18:08:37.935-07:00	3	5	0	0	3	0	3	0	0	0	0	0	0	0	0	1	7	1	7	1	7	5	7	7	6	7	1	5	5	1	1	6	10	2	3	3	3	5277	309	3	1	14	2	-1.08373	0.309158	-1.28694	1	1
2020-04-02T09:39:21.818-04:00	2020-04-02T09:44:30.903-04:00	5	5	0	0	1	0	3	0	0	0	1	0	1	0	1	2	1	1	3	4	3	1	7	7	7	6	8	2	2	3	5	10	10	1	3	3	3	5277	309	3	1	17	2	-2.37704	1.28554	-1.22337	1	1
2020-04-02T17:46:08.617-04:00	2020-04-02T17:51:02.448-04:00	3	5	1	0	0	0	1	3	3	1	0	1	1	0	1	2	3	2	4	5	5	7	6	6	6	8	7	6	3	3	5	10	10	1	4	3	3	5277	309	3	1	20	2	-1.42107	0.823104	-0.843459	1	1
2020-04-07T23:13:34.009-04:00	2020-04-07T23:34:09.757-04:00	5	1	0	0	0	0	0	0	0	0	3	0	0	0	0	7	3	3	5	7	7	7	3	7	6	4	3	8	5	5	9	8	9	1	5	3	3	5277	309	1	0	9	2	-0.488972	-0.670419	0.374242	0	1
2020-04-07T09:31:06.734-04:00	2020-04-07T09:35:31.538-04:00	3	3	3	1	3	0	0	0	0	0	3	1	1	3	3	6	10	6	8	9	8	6	5	6	6	5	5	3	3	2	2	9	7	1	2	3	3	5277	309	2	0	24	2	0.733799	-0.281827	-1.60644	0	1
2020-04-07T10:52:48.506-05:00	2020-04-07T10:55:21.296-05:00	0	0	0	0	0	1	0	0	0	0	0	0	0	0	0	3	5	3	3	10	10	10	1	1	3	1	1	1	10	1	1	10	10	2	1	3	3	5277	309	2	1	1	1	0.486478	-2.06052	-1.12136	1	1
2020-04-07T11:19:57.636-05:00	2020-04-07T11:27:35.548-05:00	3	5	0	1	3	1	0	0	0	3	5	1	0	1	0	8	9	9	9	10	9	9	10	10	10	9	8	7	2	5	8	10	9	1	5	3	3	5277	309	3	1	23	2	0.84287	1.44664	-0.848921	1	1
2020-04-07T12:55:59.949-04:00	2020-04-07T13:01:44.698-04:00	0	0	0	0	0	0	0	0	0	0	0	0	0	0	0	1	1	1	1	1	1	1	1	1	1	1	1	1	1	1	1	5	5	1	5	3	3	5277	309	1	1	0	1	-2.19353	-1.60776	-1.27894	1	1
2020-04-07T12:53:05.993-04:00	2020-04-07T13:04:55.828-04:00	1	3	1	1	1	0	3	3	3	1	1	1	1	0	0	5	8	8	8	10	10	10	9	9	8	8	5	5	1	2	3	10	10	1	4	3	3	5277	309	1	1	20	2	0.890795	1.07602	-2.05243	1	1
2020-04-07T12:48:55.409-05:00	2020-04-07T12:56:24.960-05:00	5	1	0	0	1	0	0	1	3	0	1	0	0	1	1	3	5	3	5	6	6	5	7	6	8	5	4	5	1	5	7	8	9	1	5	3	3	5277	309	1	1	14	2	-0.950817	0.332347	-0.71006	1	1
2020-04-07T11:06:45.000-07:00	2020-04-07T11:10:12.000-07:00	1	1	0	0	1	0	0	0	0	1	3	0	0	0	0	6	9	9	9	9	9	9	10	10	8	5	5	8	3	3	8	6	9	1	5	3	3	5277	309	1	0	7	1	0.84645	0.616185	-0.735953	1	1
2020-04-07T14:14:11.959-04:00	2020-04-07T14:19:59.094-04:00	3	3	0	1	5	0	0	0	0	0	0	0	0	5	1	7	9	9	6	8	7	10	7	3	5	5	2	8	8	7	3	10	9	1	5	3	3	5277	309	1	1	18	2	0.882113	-1.281	0.272042	1	1
2020-04-07T14:18:42.715-04:00	2020-04-07T14:23:15.074-04:00	1	5	3	1	1	1	1	1	1	1	1	1	1	1	1	3	1	3	4	3	4	4	8	8	3	8	8	8	3	8	8	8	8	1	5	3	3	5277	309	3	1	21	2	-2.08563	0.845817	0.408358	1	1
2020-04-07T13:20:33.508-05:00	2020-04-07T13:27:02.438-05:00	1	1	3	0	1	0	1	1	0	1	1	0	1	1	0	2	4	4	7	6	6	2	7	7	3	3	3	2	2	4	4	8	8	1	5	3	3	5277	309	1	1	12	2	-0.88786	-0.237074	-1.19224	1	1
2020-04-07T14:22:19.713-05:00	2020-04-07T14:28:01.509-05:00	1	1	1	1	1	0	0	0	1	0	0	0	0	0	0	3	7	7	7	10	10	6	5	4	5	6	2	6	6	4	4	5	4	1	5	3	3	5277	309	2	0	6	1	0.486262	-0.849393	-0.559874	1	1
2020-04-07T12:17:59.384-07:00	2020-04-07T12:32:06.083-07:00	5	5	0	0	3	0	0	0	0	0	3	0	0	1	0	1	5	1	10	1	10	5	5	10	5	8	1	5	10	1	5	10	5	2	4	4	3	5277	309	2	0	17	2	-0.974228	0.223117	-0.423772	1	1
2020-04-07T15:56:55.420-05:00	2020-04-07T16:01:30.478-05:00	1	5	1	0	0	0	0	0	0	0	1	0	0	0	0	5	5	5	5	5	9	5	7	7	7	5	5	7	3	6	8	7	6	2	4	4	3	5277	309	3	1	8	1	-0.595739	0.167448	-0.0969128	1	1
2020-04-07T18:37:41.727-04:00	2020-04-07T18:43:24.050-04:00	3	5	0	0	3	0	0	1	0	1	1	0	0	0	0	3	4	3	4	2	4	5	4	4	4	4	2	5	2	2	3	3	10	1	5	3	3	5277	309	1	1	14	2	-1.21586	-0.713727	-0.897672	1	1
2020-04-08T10:04:28.779-04:00	2020-04-08T10:09:05.918-04:00	3	3	1	0	3	0	3	0	0	0	3	0	3	0	3	5	8	8	9	10	8	5	5	9	7	9	5	9	5	8	5	9	8	2	2	3	3	5277	309	2	1	22	2	0.306644	0.193433	0.111548	1	1
2020-04-08T08:31:14.609-07:00	2020-04-08T08:35:47.323-07:00	3	3	1	0	1	0	0	0	0	0	1	1	1	1	0	2	2	2	2	4	4	2	5	5	5	4	2	3	1	1	1	5	8	2	3	3	3	5277	309	1	0	12	2	-1.71554	-0.0551741	-1.6986	1	1
2020-04-08T09:30:05.329-07:00	2020-04-08T09:37:51.792-07:00	3	5	1	1	1	0	1	0	0	1	1	1	3	1	1	2	2	2	4	5	5	2	3	3	2	3	3	2	2	3	3	6	8	1	5	3	3	5277	309	3	0	20	2	-1.34717	-0.986287	-1.08793	1	1
2020-04-09T08:58:29.179-06:00	2020-04-09T09:06:04.103-06:00	3	5	0	0	3	1	0	0	0	1	1	1	3	1	1	6	8	7	7	9	9	6	4	4	7	4	6	1	1	2	4	10	5	2	2	3	3	5277	309	3	1	20	2	0.709039	-0.411454	-1.77618	0	1
2020-04-09T12:03:02.345-04:00	2020-04-09T12:06:55.434-04:00	3	5	3	0	1	0	0	0	0	0	1	0	0	0	0	5	7	5	5	7	7	7	8	7	5	5	4	3	1	1	1	5	4	2	5	3	3	5277	309	2	0	13	2	-0.0126372	0.341888	-2.13839	1	1
2020-04-09T13:42:26.669-04:00	2020-04-09T13:48:31.789-04:00	5	3	1	0	1	0	0	0	0	0	3	1	0	0	0	10	10	10	6	10	10	10	10	3	10	3	3	10	10	6	10	10	10	2	4	3	3	5277	309	3	0	14	2	1.38186	-0.94933	1.03011	1	1
2020-04-09T16:16:08.674-05:00	2020-04-09T16:21:47.550-05:00	1	5	0	0	1	0	0	0	1	1	3	1	1	1	1	9	10	8	9	8	10	7	3	9	4	10	6	6	8	3	7	10	10	2	4	1	3	5277	309	1	0	16	2	0.947109	-0.233868	-0.12799	1	1
2020-04-13T21:44:31.836-06:00	2020-04-13T21:48:21.716-06:00	3	5	1	1	1	1	3	1	0	0	0	0	0	0	0	3	5	2	7	6	9	6	4	6	7	4	4	7	7	9	9	8	8	1	4	1	3	5277	309	1	1	16	2	-0.62757	-0.624613	0.882686	1	1
2020-04-19T01:03:11.830-04:00	2020-04-19T01:09:28.135-04:00	3	5	0	0	0	0	0	0	1	0	5	0	0	0	0	7	9	6	5	5	8	7	4	5	7	4	6	8	8	5	9	7	6	1	5	3	3	5277	309	1	1	14	2	0.041558	-0.822344	0.788888	0	1
2020-04-22T12:01:08.306-04:00	2020-04-22T12:15:47.597-04:00	1	1	3	0	1	0	0	0	0	0	0	1	3	0	0	5	9	2	9	3	7	8	7	7	10	10	5	1	9	9	10	10	10	1	5	3	3	5277	309	2	1	10	2	-0.582383	0.63131	0.465758	1	1
43924.299120370371	43924.304513888892	5	3	5	5	5	5	3	1	3	5	5	5	5	5	5	5	10	5	3	8	3	9	9	8	9	10	10	10	10	7	10	10	10	2	3	3	4	2172	102	2	1	65	4	-0.841317	1.23401	1.12176	1	1
43950.805266203701	43950.811365740738	3	5	1	0	3	0	0	0	3	3	5	1	5	1	0	7	9	1	9	10	10	7	6	5	7	5	5	8	10	4	7	9	10	1	1	4	4	2172	102	2	0	30	3	0.502269	-0.537128	0.300921	1	1
43948.828773148147	43948.833958333336	5	3	3	1	3	0	1	0	1	1	1	5	5	3	1	6	8	6	9	9	9	8	5	6	6	6	8	7	7	7	7	6	10	2	2	3	4	2172	102	3	1	33	3	0.535663	-0.299782	0.286342	1	1
43948.337280092594	43948.342499999999	3	1	3	1	1	0	1	3	3	0	3	3	3	1	1	5	7	1	6	6	5	5	5	8	8	5	5	5	5	5	5	9	9	2	1	3	4	2172	102	1	0	27	3	-0.830627	0.254035	-0.424329	1	1
43948.261759259258	43948.265428240738	5	1	3	3	1	1	3	0	3	1	1	3	3	1	1	4	7	4	5	9	9	5	5	5	5	9	5	9	5	7	5	9	8	2	1	3	4	2172	102	2	1	30	3	-0.282908	-0.152434	0.0948963	1	1
43946.897812499999	43946.905347222222	1	5	3	0	1	0	3	0	1	3	1	3	3	1	1	3	5	3	2	4	7	2	7	6	5	6	3	6	3	2	7	5	9	1	1	1	4	2172	102	2	0	26	3	-1.42351	0.150609	-0.594016	1	1
43946.515208333331	43946.518958333334	5	5	0	3	3	1	0	0	0	5	3	1	0	3	1	10	10	1	9	10	8	10	8	8	8	8	9	9	8	10	9	10	10	1	3	3	4	2172	102	3	1	30	3	0.457303	0.510879	0.909564	1	1
43945.769062500003	43945.771608796298	3	3	3	3	3	0	1	0	0	0	5	3	5	1	1	4	7	3	5	7	7	4	4	5	3	10	10	1	1	2	3	8	1	2	2	3	4	2172	102	3	1	31	3	-0.636941	0.648749	-1.83785	1	1
43928.620682870373	43928.62431712963	5	3	1	3	5	0	3	3	1	3	5	1	1	3	3	5	9	8	7	10	8	8	7	8	5	8	9	2	2	2	4	7	8	2	2	5	4	2172	102	3	1	40	3	0.583689	0.828931	-1.88777	1	1
43927.423356481479	43927.426944444444	5	5	3	0	5	0	0	5	1	1	5	1	0	5	0	5	10	5	1	10	10	10	1	1	5	5	1	10	10	1	6	10	10	2	4	1	4	2172	102	3	1	36	3	0.695641	-1.96658	0.350884	1	1
43927.358194444445	43927.366331018522	1	5	3	0	1	0	5	3	3	3	5	1	5	3	3	3	3	3	3	3	7	7	9	9	4	9	9	5	4	7	7	2	2	1	2	3	4	2172	102	2	1	41	3	-1.60542	1.39353	-0.318672	1	1
43927.29954861111	43927.303217592591	5	1	5	1	5	0	0	5	0	5	5	0	3	5	0	10	10	10	7	10	10	7	5	5	8	5	5	7	7	7	3	10	6	1	2	3	4	2172	102	1	0	40	3	1.39484	-0.825827	-0.0831271	1	1
43925.59165509259	43925.593576388892	3	3	3	0	0	0	3	3	1	3	3	3	3	3	3	5	5	5	5	5	5	5	5	5	5	5	5	5	5	5	5	5	5	1	3	3	4	2172	102	3	1	34	3	-0.739157	-0.415389	-0.20603	1	1
43924.498252314814	43924.503275462965	3	3	0	1	3	3	0	3	0	3	3	3	0	3	0	4	10	8	9	10	10	8	5	3	4	4	2	3	8	8	5	10	5	2	1	3	4	2172	102	2	1	28	3	1.19885	-1.66826	0.0218842	1	1
43924.466747685183	43924.47383101852	3	1	0	1	5	1	5	1	1	3	5	5	3	5	1	9	4	8	5	10	10	8	9	9	9	3	3	9	7	9	6	9	9	2	1	1	4	2172	102	2	1	40	3	0.452848	-0.00966611	0.348723	1	1
43924.463576388887	43924.466805555552	5	3	1	5	5	1	3	0	0	3	5	1	0	3	0	9	10	9	9	10	10	10	10	10	9	10	10	10	10	7	10	10	10	2	2	3	4	2172	102	3	1	35	3	0.905987	1.16568	0.768346	1	1
43924.455254629633	43924.461238425924	3	5	0	3	1	5	0	0	0	1	5	1	1	3	1	8	8	8	8	8	10	3	3	1	3	7	2	8	1	6	1	10	10	2	4	3	4	2172	102	3	1	29	3	0.906705	-1.6592	-0.564866	1	1
43924.362511574072	43924.368298611109	3	3	5	0	3	0	3	0	3	1	3	3	3	1	0	8	9	5	7	10	6	9	2	2	2	7	9	8	1	3	7	9	9	1	1	1	4	2172	102	3	1	31	3	0.707007	-1.0161	-0.382376	1	1
43924.341921296298	43924.349340277775	3	3	1	0	3	3	1	3	0	3	3	1	1	3	1	6	8	3	4	10	6	10	7	7	3	10	7	8	8	7	7	10	10	1	2	3	4	2172	102	3	1	29	3	-0.208822	0.245011	0.39296	1	1
43924.304513888892	43924.312731481485	3	5	0	5	1	1	3	1	0	3	3	1	0	1	1	5	10	6	6	3	6	3	10	9	4	10	1	4	1	1	1	9	10	#NULL!	4	1	4	2172	102	3	0	28	3	#NULL!	#NULL!	#NULL!	1	1
43924.291215277779	43924.295162037037	5	3	0	3	1	0	0	0	0	3	3	5	0	5	3	5	7	1	7	7	10	2	3	2	2	9	1	8	1	8	5	10	10	2	3	3	4	2172	102	2	1	31	3	-0.270081	-1.28233	0.0326493	1	1
43924.290011574078	43924.294861111113	5	1	3	0	5	5	1	5	3	0	5	0	3	5	1	10	10	1	1	10	5	10	7	7	5	7	1	1	1	9	1	5	10	2	1	3	4	2172	102	2	0	42	3	0.254081	-0.135471	-1.42325	0	0
43924.275879629633	43924.278865740744	5	3	1	1	1	0	1	0	0	1	3	3	3	1	3	3	3	3	3	7	7	6	2	2	2	2	2	7	7	9	5	6	4	1	1	3	4	2172	102	2	1	26	3	-0.699255	-1.99716	0.821276	0	1
43923.830972222226	43923.833877314813	3	5	1	1	3	3	1	1	1	3	1	1	1	1	1	6	7	1	6	8	6	6	6	6	6	6	6	4	4	5	5	7	7	1	2	3	4	2172	102	2	0	27	3	-0.431731	0.146519	-0.714459	1	1
43923.784108796295	43923.798587962963	3	1	0	3	5	1	1	0	3	1	3	1	1	3	0	4	4	4	4	10	10	9	9	9	10	9	10	9	10	8	9	10	9	2	1	3	4	2172	102	3	0	26	3	-0.660063	1.6007	0.596384	1	1
2020-03-23T09:08:11.000+01:00	2020-03-23T09:13:55.000+01:00	5	3	3	1	3	0	3	1	1	1	3	3	3	3	3	5	7	5	5	6	6	6	5	5	5	5	5	5	5	5	5	7	5	1	2	3	4	2172	102	1	0	36	3	-0.352442	-0.49607	-0.290987	1	1
2020-03-24T10:03:30.298+01:00	2020-03-24T10:14:30.764+01:00	5	5	3	1	5	0	1	1	0	1	5	3	1	5	0	3	1	3	5	10	10	10	8	8	10	9	5	1	1	1	2	10	9	2	4	3	4	2172	102	3	1	36	3	-0.340992	1.83659	-2.81951	1	1
2020-03-24T17:27:42.493+01:00	2020-03-24T17:36:51.971+01:00	3	3	5	3	5	0	3	3	3	1	3	1	3	3	3	1	1	1	3	1	3	1	1	1	1	1	1	10	10	5	3	10	7	#NULL!	5	4	4	2172	102	2	1	42	3	#NULL!	#NULL!	#NULL!	1	1
43969.020879629628	43969.024027777778	1	5	1	0	0	0	0	0	0	0	1	0	0	0	0	1	3	1	3	6	4	2	1	3	2	2	3	7	3	5	2	8	8	1	1	3	4	2172	102	3	0	8	1	-1.47617	-1.43996	-0.242317	1	1
43965.843645833331	43965.84820601852	3	5	3	0	1	0	0	0	0	1	1	0	0	3	3	5	5	5	6	7	7	5	5	5	6	8	8	6	6	5	7	9	9	1	2	3	4	2172	102	3	1	20	2	-0.596469	0.17631	-0.00337159	1	1
43955.417893518519	43955.424641203703	1	1	0	0	0	0	0	0	0	0	0	0	0	0	0	3	3	3	2	3	2	2	2	2	2	2	3	3	3	3	2	2	2	1	1	1	4	2172	102	2	1	2	1	-1.58547	-1.39969	-0.689135	1	1
43953.410486111112	43953.412615740737	1	1	0	0	1	0	0	0	0	0	3	0	0	0	0	5	8	5	5	8	8	8	5	5	5	6	3	6	6	8	6	8	6	1	1	3	4	2172	102	3	0	6	1	0.126792	-0.797002	0.211852	1	1
43952.661354166667	43952.663807870369	3	1	0	0	0	0	0	3	1	0	0	5	3	1	5	3	6	2	8	6	10	10	2	6	3	9	3	9	10	10	2	8	10	1	1	3	4	2172	102	2	0	22	2	-0.0484175	-0.902359	0.749149	1	1
43950.55332175926	43950.557789351849	1	3	3	0	0	0	0	0	0	0	0	0	0	0	0	6	10	6	4	7	5	3	4	8	3	9	9	4	6	4	9	2	8	1	1	3	4	2172	102	2	1	7	1	-0.597933	0.170053	0.0285759	1	1
43949.651504629626	43949.656655092593	1	5	3	0	0	0	0	3	0	1	1	0	1	1	1	2	7	5	1	8	8	7	7	5	5	5	5	1	1	2	5	9	9	2	1	1	4	2172	102	3	0	17	2	-0.416146	0.215666	-1.82173	1	1
43949.397615740738	43949.400335648148	1	1	0	0	1	0	0	0	0	0	0	1	1	0	0	3	3	3	3	7	7	2	4	3	4	4	4	4	4	7	10	8	2	1	1	3	4	2172	102	2	0	5	1	-1.2211	-0.921762	0.374946	1	1
43949.238761574074	43949.243321759262	1	1	1	0	0	0	0	0	0	0	1	0	0	0	0	2	2	2	2	3	3	5	5	5	5	5	5	5	5	6	6	4	10	1	4	3	4	2172	102	3	1	4	1	-1.97697	-0.0837492	0.0785658	1	1
43948.764374999999	43948.768171296295	3	3	1	0	1	0	1	0	0	1	1	1	1	3	3	1	6	4	5	6	3	5	6	8	7	9	8	7	7	7	6	5	2	1	2	3	4	2172	102	3	1	19	2	-1.51441	0.905681	0.301622	1	1
43948.370648148149	43948.603935185187	0	3	0	0	0	3	1	3	3	0	0	0	3	1	0	9	8	7	2	10	3	2	3	9	7	10	2	10	10	10	8	7	8	2	1	4	4	2172	102	2	0	17	2	-0.684446	-0.419385	1.70376	1	1
43948.598506944443	43948.603854166664	0	0	0	0	0	0	0	0	0	0	0	0	0	0	0	1	1	1	1	1	2	1	5	5	5	1	1	10	10	10	5	5	5	1	4	3	4	2172	102	3	1	0	1	-2.69544	-1.12679	1.80236	1	1
43948.528460648151	43948.532685185186	0	5	1	0	0	0	0	3	3	0	0	0	0	0	0	2	7	7	5	8	7	7	5	5	5	5	5	5	5	5	7	5	5	2	3	3	4	2172	102	3	1	12	2	-0.175448	-0.501216	-0.225454	1	1
43948.470439814817	43948.473692129628	5	5	1	0	1	0	0	0	0	0	1	0	0	0	0	4	3	3	3	9	9	6	7	6	6	4	5	3	4	3	2	10	10	2	1	1	4	2172	102	2	1	13	2	-0.498188	0.312336	-1.58458	1	1
43948.397164351853	43948.402453703704	1	3	1	1	3	3	1	1	0	1	1	1	3	1	1	6	9	9	6	9	8	8	7	8	7	7	6	6	6	5	5	7	5	1	2	3	4	2172	102	3	1	22	2	0.525411	0.272022	-0.494128	1	1
43948.30128472222	43948.316932870373	1	1	1	0	0	0	0	3	0	0	3	0	0	1	0	5	8	5	5	8	8	7	6	6	5	3	4	7	5	8	5	9	9	2	1	3	4	2172	102	2	0	10	2	0.105833	-0.76226	0.0871948	0	1
43948.301388888889	43948.316701388889	3	3	0	1	3	0	1	3	0	1	3	3	1	0	0	4	7	3	4	8	8	7	6	5	4	7	4	7	6	7	5	2	5	2	1	3	4	2172	102	3	0	22	2	-0.350534	-0.389459	0.0307157	1	1
43948.260208333333	43948.316111111111	1	1	0	0	1	0	0	1	0	0	1	0	0	0	0	1	2	1	3	3	3	3	3	3	1	1	3	6	6	6	2	5	7	2	1	1	4	2172	102	1	1	5	1	-1.81442	-1.48994	0.184585	1	1
43948.28633101852	43948.2890625	1	1	1	1	3	0	1	1	0	3	3	1	0	3	1	6	7	6	7	10	8	8	4	4	3	3	3	9	9	9	3	5	5	2	1	3	4	2172	102	2	1	20	2	0.649387	-1.75023	0.761922	1	1
43948.278287037036	43948.283750000002	0	1	0	3	3	3	1	0	0	1	3	1	0	1	0	7	8	8	8	10	10	10	8	8	6	3	7	10	10	10	9	10	10	1	3	3	4	2172	102	3	0	17	2	0.859813	-0.512765	1.30375	1	1
43948.259143518517	43948.263773148145	0	5	0	0	1	0	0	0	0	0	0	0	0	0	0	1	2	1	1	4	2	1	3	3	3	1	1	1	1	1	1	1	1	1	1	4	4	2172	102	2	1	6	1	-1.92478	-0.99693	-1.60242	1	1
43948.250081018516	43948.255833333336	1	1	0	0	1	0	3	0	0	1	1	0	0	1	0	2	2	2	2	4	4	4	10	10	7	9	7	3	3	5	7	7	7	2	3	1	4	2172	102	3	1	9	2	-2.28178	1.9951	-0.887395	1	1
43948.184027777781	43948.184999999998	3	3	0	0	1	0	0	0	0	1	1	0	0	1	0	4	8	8	6	8	7	7	6	6	8	6	4	5	5	3	8	4	2	1	1	1	4	2172	102	3	0	10	2	0.105981	-0.0774654	-0.453132	1	1
43947.757175925923	43947.815046296295	5	3	0	1	1	1	0	0	0	3	1	3	0	1	0	5	7	9	7	10	9	9	4	2	3	2	6	8	8	6	1	7	9	1	1	3	4	2172	102	2	0	19	2	1.04504	-1.68145	-0.0285747	1	1
43947.776261574072	43947.799386574072	1	1	1	0	1	0	0	0	0	0	1	0	0	0	0	4	5	4	4	10	9	7	8	8	7	8	9	8	7	6	8	6	6	1	1	3	4	2172	102	3	0	5	1	-0.584082	1.03896	0.051874	1	1
43947.642407407409	43947.651319444441	3	0	0	0	1	0	0	0	0	0	1	0	0	0	0	2	2	2	2	9	5	5	9	9	9	5	7	8	8	8	9	8	10	1	2	3	4	2172	102	3	0	5	1	-1.7895	1.13363	0.627546	1	1
43947.558796296296	43947.566643518519	1	3	0	0	0	0	1	0	0	0	3	0	0	0	0	1	4	1	4	2	3	6	3	8	4	8	3	1	1	1	1	4	5	1	1	2	4	2172	102	3	0	8	1	-1.64545	0.481277	-1.9674	1	1
43947.527719907404	43947.535300925927	3	5	1	0	0	0	0	1	0	1	1	0	1	0	0	8	8	8	8	8	8	8	8	8	3	5	5	8	2	2	2	8	8	2	4	1	4	2172	102	3	1	13	2	0.850249	-0.124186	-1.2782	1	1
43947.526516203703	43947.528449074074	3	3	1	0	1	0	0	3	1	0	0	3	1	1	1	7	8	3	5	9	9	4	3	3	1	8	6	8	9	7	4	4	3	1	2	3	4	2172	102	3	1	18	2	0.00698002	-1.20393	0.613589	0	1
43946.86650462963	43946.874259259261	5	3	0	1	3	0	0	0	1	3	3	1	0	0	0	3	10	7	4	10	5	3	3	8	5	10	8	3	3	2	6	6	10	1	1	3	4	2172	102	3	1	20	2	-0.416758	0.5651	-1.13445	1	1
43946.668425925927	43946.671770833331	0	0	0	0	1	0	0	0	0	1	1	0	0	0	0	1	1	1	1	2	2	4	1	1	1	4	4	4	4	6	1	8	9	2	1	3	4	2172	102	3	1	3	1	-2.09502	-1.32274	-0.235564	1	1
43946.582002314812	43946.586134259262	0	0	0	0	1	0	0	0	0	0	0	0	0	0	3	4	4	4	4	8	8	1	10	10	4	3	1	1	4	4	4	6	6	1	1	3	4	2172	102	1	1	4	1	-0.833856	0.318338	-1.40198	1	1
43946.472777777781	43946.476724537039	1	1	0	0	3	0	0	0	0	0	1	0	0	0	0	7	3	3	10	10	10	10	6	9	10	10	10	10	10	7	10	10	10	1	1	3	4	2172	102	2	0	6	1	-0.0633018	1.19238	0.811136	1	1
43946.417673611111	43946.425393518519	1	3	3	0	0	0	0	1	1	1	1	0	0	1	1	2	2	2	2	2	8	8	2	2	5	5	5	5	5	5	5	8	9	1	4	3	4	2172	102	3	1	13	2	-1.26398	-0.731609	-0.162658	1	1
43946.287523148145	43946.293587962966	3	5	1	0	1	0	1	0	0	1	0	0	0	0	0	3	7	3	7	10	10	9	9	9	5	9	9	2	2	8	8	9	5	2	1	1	4	2172	102	1	0	12	2	-0.0859749	1.29082	-1.02516	0	0
43945.836168981485	43945.839803240742	1	1	3	0	0	0	1	0	1	0	3	1	3	3	1	5	9	7	9	10	10	5	5	5	7	7	7	9	8	6	6	9	4	1	1	5	4	2172	102	3	1	18	2	0.554681	-0.359269	0.381004	1	1
43945.830011574071	43945.834016203706	0	0	0	0	0	0	0	3	1	0	0	0	3	0	1	1	1	1	1	9	4	1	1	1	1	2	1	1	1	1	1	1	1	1	2	1	4	2172	102	2	0	8	1	-1.39006	-1.51479	-1.6983	0	0
43945.716168981482	43945.723946759259	3	3	0	0	1	0	0	1	0	0	3	0	0	1	0	3	7	2	8	10	10	10	10	10	6	8	6	5	5	8	5	7	10	2	3	3	4	2172	102	3	1	12	2	0.0443705	1.13087	-0.784157	1	1
43945.70417824074	43945.710266203707	1	1	1	0	1	0	1	1	1	0	1	0	3	0	3	5	8	2	5	2	5	8	8	8	5	8	8	7	8	9	9	8	7	1	3	1	4	2172	102	3	1	14	2	-1.18879	0.5202	1.01541	1	1
43945.609039351853	43945.612824074073	1	3	3	0	0	0	1	0	1	0	0	1	1	0	1	4	6	3	6	2	6	4	4	7	3	8	3	7	1	3	8	5	4	1	1	1	4	2172	102	3	0	12	2	-1.07678	-0.221319	-0.290105	1	1
43945.600138888891	43945.604421296295	1	0	0	0	0	0	0	0	0	0	0	0	0	0	1	2	3	1	2	3	6	1	5	5	2	1	1	2	2	2	2	2	1	1	4	3	4	2172	102	3	1	2	1	-1.56978	-0.838491	-1.36455	1	1
43945.587141203701	43945.602060185185	3	3	0	0	1	0	0	1	0	1	3	1	0	1	0	4	5	3	5	8	8	6	2	3	2	4	2	8	1	5	1	10	10	2	1	3	4	2172	102	2	0	14	2	-0.0585052	-1.45027	-0.76719	1	1
43945.595590277779	43945.600416666668	0	5	0	0	3	0	0	0	0	0	1	0	0	3	0	4	10	4	7	10	10	10	6	8	2	8	4	2	2	5	5	2	10	1	1	3	4	2172	102	2	0	12	2	0.739343	-0.0645817	-1.4378	1	1
43945.596076388887	43945.600393518522	0	0	0	0	1	0	0	1	0	0	0	0	0	0	0	2	4	2	2	2	2	4	4	6	4	5	5	5	7	3	4	7	7	2	1	3	4	2172	102	3	1	2	1	-1.9864	-0.169255	-0.147598	1	1
43945.585231481484	43945.588078703702	1	1	0	0	1	0	0	3	0	0	1	0	0	0	0	2	3	2	2	1	1	4	5	4	3	7	7	9	2	10	8	1	4	2	2	1	4	2172	102	3	0	7	1	-2.42211	-0.175893	1.08087	1	1
43945.58384259259	43945.585787037038	3	5	3	0	0	0	1	0	0	0	0	0	0	0	0	4	8	1	3	10	10	4	5	5	5	5	5	5	5	8	8	5	5	2	1	1	4	2172	102	2	0	12	2	-0.403151	-0.493028	0.102771	1	1
43945.579791666663	43945.582673611112	3	5	1	0	0	0	0	1	1	1	3	1	1	3	3	5	3	1	8	9	9	8	8	8	8	8	8	8	8	8	8	5	2	1	1	2	4	2172	102	1	1	23	2	-0.607932	0.977888	0.393409	1	1
43938.495659722219	43938.500127314815	3	1	0	0	0	0	0	0	0	0	1	0	0	0	0	3	4	5	6	7	9	9	4	3	5	6	9	4	2	2	8	10	10	1	3	3	4	2172	102	3	1	5	1	-0.176921	-0.0514344	-0.965517	1	1
43937.317372685182	43937.320763888885	1	0	0	0	1	0	0	0	0	0	3	0	0	0	5	3	4	1	4	3	8	5	4	5	5	4	3	6	5	2	5	9	3	2	1	3	4	2172	102	3	0	10	2	-1.10641	-0.496278	-0.504583	1	1
43935.584537037037	43935.589560185188	1	3	0	0	0	0	1	1	0	1	1	1	1	1	1	5	5	2	4	6	6	6	7	7	7	6	6	5	3	3	3	4	8	1	4	3	4	2172	102	3	1	12	2	-0.877083	0.719486	-1.22306	1	1
43935.416747685187	43935.421076388891	3	5	3	0	3	0	0	0	0	1	3	0	0	1	0	4	7	6	9	10	10	5	4	5	5	7	5	10	10	7	7	7	9	2	1	4	4	2172	102	1	0	19	2	0.281802	-0.851235	1.00197	1	1
43930.861273148148	43930.863807870373	1	3	1	0	0	0	0	1	0	1	1	1	0	0	0	5	8	6	8	8	8	6	5	5	4	3	3	3	3	3	6	5	3	2	1	3	4	2172	102	3	1	9	2	0.491705	-1.00065	-0.912061	1	1
43929.292893518519	43929.296203703707	1	0	0	0	1	0	0	0	0	0	1	0	0	0	0	3	2	1	4	3	4	2	4	4	4	4	4	4	4	2	4	2	5	1	2	3	4	2172	102	3	1	3	1	-1.74687	-0.441257	-0.68493	1	1
43928.543136574073	43928.546909722223	3	3	1	0	0	0	1	0	0	0	1	0	0	1	0	7	10	1	5	10	10	9	10	9	4	10	10	6	10	9	8	7	10	2	1	1	4	2172	102	3	1	10	2	-0.0330855	1.01457	0.415014	1	1
43928.500844907408	43928.507337962961	5	3	1	3	3	5	3	0	0	1	1	0	0	0	0	4	3	2	4	9	10	9	7	10	7	9	10	2	2	4	8	9	9	2	1	1	4	2172	102	2	0	25	2	-0.68992	1.83902	-1.5118	1	1
43928.299108796295	43928.30232638889	3	3	1	3	1	0	1	3	0	1	1	0	1	0	0	4	6	2	4	6	8	5	5	5	2	7	9	6	6	6	6	7	9	2	1	3	4	2172	102	3	0	18	2	-0.871434	-0.106016	0.0571697	1	1
43927.636759259258	43927.645740740743	0	5	5	0	0	0	5	0	5	0	0	0	5	0	0	4	6	5	6	7	7	4	4	4	3	4	3	3	3	3	5	6	8	1	4	3	4	2172	102	3	1	25	2	-0.214617	-1.00642	-0.866936	1	1
43927.521967592591	43927.53324074074	1	5	0	0	1	0	1	0	0	1	3	0	0	3	0	7	9	9	2	2	10	5	2	7	5	7	1	2	2	8	2	3	5	2	1	1	4	2172	102	1	0	15	2	0.101193	-0.842855	-0.78195	1	1
43927.493877314817	43927.502569444441	1	3	1	0	1	0	0	0	0	1	1	0	1	1	0	7	7	6	8	9	10	8	5	4	4	7	4	7	5	3	3	3	5	1	2	3	4	2172	102	3	0	10	2	0.832011	-0.711908	-0.768688	1	1
43927.434953703705	43927.4372337963	1	0	0	0	0	0	0	3	0	0	0	0	0	0	0	5	5	5	7	5	5	5	5	5	5	5	5	5	5	5	5	6	6	2	2	3	4	2172	102	3	1	4	1	-0.591226	-0.464769	-0.198858	1	1
43927.333229166667	43927.339861111112	1	3	0	0	1	0	1	0	0	0	1	0	1	0	1	5	5	5	2	7	5	2	3	3	3	1	3	5	3	3	1	4	8	1	1	1	4	2172	102	2	0	9	2	-0.616544	-1.41229	-0.865558	1	1
43927.280057870368	43927.282824074071	1	1	0	0	0	0	0	1	0	0	0	0	0	0	0	2	2	2	2	2	2	3	2	3	3	3	2	2	2	2	2	8	8	1	2	3	4	2172	102	3	1	3	1	-1.82583	-0.987458	-1.10301	1	1
43927.272812499999	43927.277766203704	0	0	0	0	0	1	0	0	0	0	1	0	0	0	1	1	1	1	1	3	4	2	4	2	1	1	2	1	1	6	4	10	10	2	1	3	4	2172	102	3	0	3	1	-1.95167	-1.2929	-0.705684	0	0
43926.853761574072	43926.857662037037	3	3	0	0	1	0	1	0	0	0	0	0	0	0	0	2	7	2	2	6	6	9	7	5	5	9	7	1	1	1	2	10	10	1	4	3	4	2172	102	3	1	8	1	-0.814305	0.99542	-2.27069	1	1
43926.795092592591	43926.798252314817	3	3	1	0	3	0	0	0	0	3	3	1	1	3	1	3	6	5	8	8	8	7	7	7	7	8	7	8	7	8	7	8	8	2	2	3	4	2172	102	3	1	22	2	-0.351441	0.438626	0.396394	1	1
43925.847418981481	43925.852303240739	1	3	1	0	0	0	0	0	0	1	1	1	0	0	0	4	4	4	4	8	8	6	5	2	2	2	3	6	6	8	7	1	1	1	2	3	4	2172	102	3	1	8	1	-0.338311	-1.65153	0.541168	1	1
43925.535104166665	43925.54109953704	5	3	1	0	1	0	0	1	0	0	1	0	0	1	1	10	10	1	4	10	10	7	7	1	1	1	1	1	1	4	3	5	10	1	1	3	4	2172	102	1	0	14	2	1.06077	-1.82998	-1.54202	0	1
43925.487592592595	43925.493055555555	3	1	0	0	0	0	0	0	0	1	3	0	0	0	0	1	1	1	1	5	5	1	1	1	1	1	1	1	1	5	1	5	10	2	1	3	4	2172	102	2	0	8	1	-1.61681	-1.7527	-1.09169	0	1
43925.3590625	43925.362245370372	0	5	0	0	0	0	0	0	0	0	0	0	0	0	0	5	9	4	4	10	10	10	2	4	2	5	4	5	2	2	1	6	10	2	1	2	4	2172	102	2	0	5	1	0.873857	-1.10852	-1.59979	0	1
43924.735983796294	43924.742696759262	3	0	0	3	0	0	0	0	0	0	0	0	0	0	0	5	5	5	5	10	10	2	1	1	1	1	1	8	1	7	1	1	1	2	1	1	4	2172	102	3	0	6	1	0.350484	-2.47356	-0.372863	0	1
43924.475613425922	43924.545983796299	3	1	0	0	0	0	0	3	0	0	1	0	0	0	0	5	3	5	2	8	8	5	1	1	3	1	1	5	5	2	2	10	10	2	2	3	4	2172	102	3	1	8	1	-0.13769	-2.04535	-0.728432	1	1
43924.539467592593	43924.543020833335	3	3	1	0	3	0	0	3	1	0	1	0	3	0	1	4	4	2	4	7	7	4	4	4	1	4	3	7	7	7	2	8	8	#NULL!	1	3	4	2172	102	3	1	19	2	#NULL!	#NULL!	#NULL!	0	1
43924.51939814815	43924.524733796294	0	3	0	0	0	0	0	3	0	0	1	0	0	0	3	4	3	3	5	9	7	6	8	8	4	1	2	9	1	9	5	10	8	1	1	3	4	2172	102	3	0	10	2	-0.528101	-0.471085	-0.132997	0	1
43924.4843287037	43924.490914351853	1	5	3	1	1	1	1	0	1	1	3	1	3	1	1	2	6	1	6	10	7	7	5	6	6	8	3	3	1	4	8	10	10	2	1	1	4	2172	102	2	1	24	2	-0.490863	0.216376	-1.10443	1	1
43924.475532407407	43924.479722222219	0	0	0	0	0	0	0	0	0	0	0	0	0	0	0	4	2	2	4	3	4	4	4	4	2	5	2	5	5	2	4	5	10	1	4	3	4	2172	102	3	1	0	1	-1.42958	-0.838703	-0.448718	1	1
43924.463692129626	43924.469490740739	1	3	3	0	1	1	3	3	0	0	1	0	1	1	1	4	8	6	6	10	10	8	2	3	1	4	3	2	2	6	9	6	2	2	1	3	4	2172	102	2	0	19	2	0.762083	-1.78827	-0.424807	1	1
43924.46366898148	43924.468622685185	1	1	3	3	1	1	3	0	1	0	3	0	3	1	3	5	8	9	3	10	8	9	8	8	4	3	5	9	10	8	1	10	10	2	1	3	4	2172	102	3	0	24	2	0.453906	-0.503334	0.195869	1	1
43924.452222222222	43924.45758101852	3	5	3	0	1	0	0	3	1	1	0	3	0	0	5	6	5	5	7	8	8	8	5	2	6	2	2	2	2	6	3	10	10	1	3	3	4	2172	102	3	1	25	2	0.482821	-1.22745	-1.08164	1	1
43924.447060185186	43924.452245370368	1	3	0	0	3	0	0	0	0	0	3	1	1	1	1	4	8	5	6	9	8	6	3	3	2	6	7	6	6	4	7	9	9	2	1	4	4	2172	102	2	0	14	2	0.106677	-1.03832	0.0106934	1	1
43924.432453703703	43924.437523148146	1	1	0	0	0	0	0	1	0	3	3	0	0	1	1	5	6	4	2	8	9	6	5	6	3	5	3	2	1	4	4	8	8	2	1	3	4	2172	102	3	1	11	2	-0.180431	-0.396567	-1.47086	1	1
43924.397870370369	43924.400208333333	1	1	1	0	0	0	0	3	0	0	0	0	1	0	0	6	3	1	3	6	6	9	8	9	4	9	2	7	7	3	7	5	1	1	3	3	4	2172	102	3	1	7	1	-1.05675	0.569176	-0.259462	1	1
43924.391493055555	43924.398356481484	1	1	0	0	0	0	0	0	0	1	1	0	0	1	3	3	4	6	3	5	7	5	1	4	3	5	5	7	7	7	7	2	10	1	1	3	4	2172	102	2	1	8	1	-0.859742	-1.25622	0.80932	1	1
43924.382002314815	43924.395486111112	3	5	1	0	1	0	1	3	1	1	1	1	1	0	0	4	7	1	8	9	7	5	2	2	2	2	2	7	3	3	8	10	10	2	1	1	4	2172	102	1	0	19	2	0.0407526	-1.97604	-0.0293051	1	1
43924.386979166666	43924.391064814816	1	0	0	0	1	0	0	1	0	0	1	0	0	0	1	5	10	3	7	10	10	7	3	1	2	5	5	1	1	1	10	1	10	2	2	4	4	2172	102	3	0	5	1	0.772341	-1.3589	-1.13446	0	1
43924.387511574074	43924.389768518522	1	1	0	0	1	0	0	0	0	0	0	0	0	0	0	3	3	3	4	5	8	6	7	5	5	9	9	7	7	10	8	7	7	1	1	1	4	2172	102	3	1	3	1	-1.3597	0.51855	0.80103	1	1
43924.371481481481	43924.38	1	5	1	0	0	0	0	1	0	0	3	1	1	3	0	8	10	8	8	9	8	9	4	8	9	2	4	5	5	3	10	9	5	2	1	3	4	2172	102	1	0	16	2	1.06806	-0.69388	-0.233899	1	1
43924.373194444444	43924.378506944442	1	0	0	0	0	0	1	3	1	0	0	0	0	0	5	6	10	7	2	8	6	10	6	7	6	5	7	7	7	10	6	7	7	1	1	1	4	2172	102	2	0	11	2	0.0777323	-0.287835	0.590488	1	1
43924.370057870372	43924.374386574076	3	1	1	0	1	0	0	1	0	0	1	1	0	1	3	2	7	2	2	7	7	5	3	3	4	3	1	8	1	3	3	6	10	2	1	1	4	2172	102	3	0	13	2	-0.583195	-1.2189	-0.78112	1	1
43924.371006944442	43924.374212962961	1	1	0	0	0	0	0	1	0	0	1	0	0	1	0	2	3	2	3	6	6	3	3	3	3	5	4	1	1	3	2	9	10	1	2	3	4	2172	102	2	1	5	1	-1.1728	-0.526661	-1.56946	1	1
43924.36886574074	43924.373854166668	1	3	0	0	0	0	0	1	0	0	1	0	0	0	1	3	7	5	7	9	8	3	7	8	5	8	7	4	1	8	2	8	9	1	1	3	4	2172	102	2	1	7	1	-0.35493	0.709212	-1.178	0	1
43924.361087962963	43924.365173611113	3	3	0	0	0	0	0	1	0	3	3	1	0	5	1	7	8	7	8	10	9	8	3	3	3	3	2	2	2	6	1	10	10	2	1	3	4	2172	102	2	1	20	2	1.3054	-1.71521	-1.27011	1	1
43924.343784722223	43924.347118055557	1	1	0	0	1	1	0	0	0	0	0	0	0	0	0	2	2	2	2	9	9	9	8	9	8	9	9	5	5	5	5	10	10	2	2	3	4	2172	102	3	1	4	1	-1.13463	1.85869	-1.08854	1	1
43924.336365740739	43924.340601851851	3	3	0	1	3	0	0	1	0	1	0	1	3	1	0	4	4	5	5	8	6	8	5	7	6	9	5	4	4	5	3	9	10	1	2	3	4	2172	102	3	1	17	2	-0.494371	0.497044	-1.02645	1	1
43924.334340277775	43924.33693287037	3	5	1	1	3	0	0	0	3	0	1	0	3	0	0	4	7	1	4	10	10	10	7	7	8	9	8	10	10	5	5	8	9	2	1	1	4	2172	102	3	0	20	2	-0.289061	0.88477	0.066903	1	1
43924.328645833331	43924.333391203705	1	1	0	1	1	0	0	0	0	1	0	0	0	0	0	5	5	1	5	10	9	8	2	2	3	3	1	4	1	3	1	10	10	1	1	3	4	2172	102	1	0	5	1	0.367991	-1.51109	-1.56065	0	1
43924.326898148145	43924.329305555555	3	3	0	0	0	0	0	0	0	0	0	0	3	0	0	9	9	9	10	9	10	10	7	7	7	7	7	3	3	7	9	3	10	2	1	3	4	2172	102	2	0	9	2	1.30358	0.0548352	-0.506918	1	1
43924.314270833333	43924.318749999999	1	1	3	0	1	0	0	1	3	0	1	1	1	1	1	6	7	5	5	8	10	6	9	10	4	5	2	9	8	9	3	6	7	1	2	3	4	2172	102	3	0	15	2	0.0193948	-0.154229	0.251658	0	1
43924.305844907409	43924.309907407405	3	3	1	1	3	3	1	1	1	3	1	0	1	1	0	6	5	5	4	7	5	6	5	7	5	7	6	7	4	8	6	5	8	1	2	3	4	2172	102	3	1	23	2	-0.710129	-0.00548711	0.177621	1	1
43924.28334490741	43924.289282407408	0	0	0	0	0	0	3	0	0	0	3	0	0	0	0	2	2	2	3	7	7	7	10	10	2	10	2	7	1	10	8	7	7	1	3	3	4	2172	102	3	1	6	1	-1.44839	0.893822	-0.126586	1	1
43924.278611111113	43924.287476851852	1	1	1	0	1	0	0	1	0	1	1	1	3	1	1	5	5	2	3	9	7	5	5	6	3	8	6	5	5	2	7	4	1	1	2	1	4	2172	102	3	1	13	2	-0.766213	0.122814	-0.646784	1	1
43924.279178240744	43924.28197916667	3	5	0	0	1	0	0	3	0	1	0	0	0	0	0	4	8	1	8	2	10	6	4	5	5	5	1	5	5	6	7	9	8	2	1	3	4	2172	102	3	1	13	2	-0.320351	-1.01981	0.083598	0	1
43924.277499999997	43924.280844907407	0	5	3	0	0	0	0	0	0	0	0	0	0	1	3	4	4	4	4	6	6	6	1	1	1	3	3	1	1	1	1	2	6	1	2	3	4	2172	102	3	1	12	2	-0.265956	-1.60171	-1.71641	1	1
43924.270752314813	43924.276122685187	1	1	0	0	1	0	0	1	0	1	1	1	5	3	1	2	4	2	4	9	10	2	8	5	5	3	3	8	9	9	8	10	10	1	1	3	4	2172	102	1	1	16	2	-0.969797	-0.615817	0.965925	1	1
43924.271585648145	43924.276099537034	3	5	0	0	0	0	0	0	1	1	3	1	0	0	0	4	5	2	6	9	9	7	6	5	5	10	6	9	1	10	8	9	10	1	1	3	4	2172	102	1	1	14	2	-0.486785	0.238195	0.211145	1	1
43924.261608796296	43924.267106481479	3	3	0	0	3	0	1	0	1	1	3	0	1	5	1	7	7	2	5	10	10	5	9	7	3	7	7	8	8	9	4	10	10	1	1	3	4	2172	102	1	0	22	2	-0.152933	0.146129	0.241739	1	1
43924.261944444443	43924.266215277778	3	1	0	0	1	0	0	1	0	0	0	0	0	1	0	8	9	8	5	9	8	8	8	9	8	6	6	2	2	8	5	2	6	2	1	3	4	2172	102	2	0	7	1	0.548247	0.580892	-1.06365	1	1
43924.259085648147	43924.262326388889	3	1	1	0	3	0	1	0	0	3	0	5	1	1	0	1	5	1	10	10	10	8	1	1	1	2	2	2	2	4	4	10	10	2	1	3	4	2172	102	1	0	19	2	0.526404	-2.02232	-1.16303	1	1
43923.809293981481	43923.816122685188	3	5	1	0	3	0	1	3	0	1	1	0	1	3	3	4	6	4	5	4	5	5	6	5	4	7	4	7	7	7	3	8	7	2	2	3	4	2172	102	3	1	25	2	-0.939058	-0.38727	0.232389	1	1
43923.789166666669	43923.792731481481	3	5	1	1	1	0	1	3	0	1	3	1	1	1	0	3	7	3	5	3	3	2	8	5	10	3	2	2	2	4	4	7	10	2	2	3	4	2172	102	3	0	22	2	-1.30269	0.165698	-1.06622	1	1
43923.787800925929	43923.790185185186	3	5	0	0	0	0	0	0	0	0	5	0	5	0	0	5	8	1	4	10	10	4	4	10	10	10	5	10	10	4	3	10	10	1	1	3	4	2172	102	2	0	18	2	-0.526741	0.935069	-0.136949	1	1
43923.782916666663	43923.787280092591	3	3	1	1	0	0	0	3	1	1	1	1	1	1	1	1	1	1	1	1	1	1	1	1	1	1	1	1	1	1	1	3	1	1	2	3	4	2172	102	3	1	18	2	-2.19353	-1.60776	-1.27894	1	1
43923.77140046296	43923.776516203703	3	3	0	0	3	0	0	0	0	1	0	3	0	1	3	3	3	3	3	2	4	2	6	7	4	8	4	3	3	3	3	4	3	1	2	5	4	2172	102	3	1	17	2	-1.87869	0.528453	-1.06873	1	1
43923.769641203704	43923.772962962961	3	3	1	0	1	0	1	3	1	1	1	1	3	3	1	4	8	6	7	6	7	6	8	9	8	5	3	4	5	8	7	9	4	1	1	3	4	2172	102	3	1	23	2	-0.262736	0.207017	-0.133787	1	1
43923.763101851851	43923.765983796293	0	0	0	0	0	1	0	0	0	0	0	0	0	0	0	8	8	1	2	1	7	7	10	5	7	10	3	9	9	9	9	10	10	1	1	1	4	2172	102	3	0	1	1	-1.20429	0.252086	1.33494	1	1
43923.759606481479	43923.763495370367	1	1	0	0	0	0	0	0	0	0	0	0	0	0	0	2	3	1	2	4	3	3	2	2	2	3	3	4	1	2	2	6	7	1	1	1	4	2172	102	3	0	2	1	-1.57793	-1.12686	-1.06847	0	1
43923.749895833331	43923.752928240741	3	3	0	0	1	0	0	0	0	1	1	1	0	0	0	2	2	2	2	7	4	2	7	7	7	9	4	3	2	5	5	9	6	2	2	3	4	2172	102	3	1	10	2	-1.95227	1.08675	-1.04713	1	1
43923.731562499997	43923.739756944444	0	3	0	0	0	0	1	0	0	0	5	0	0	0	0	4	4	4	7	7	6	7	7	7	4	8	4	2	2	2	2	6	3	1	2	3	4	2172	102	2	1	9	2	-0.426194	0.522088	-1.88497	1	1
43931.317847222221	43931.322141203702	1	1	3	1	1	1	3	1	3	1	1	3	3	1	1	8	8	8	8	6	8	7	6	9	9	10	10	7	9	7	8	9	8	1	1	3	4	2172	102	3	0	25	2	0.0260134	0.907883	0.552543	0	1
2020-03-20T15:22:50.796+01:00	2020-03-20T15:26:07.469+01:00	3	3	1	0	0	0	0	3	0	0	1	0	3	3	3	5	9	1	5	10	10	5	1	1	3	1	3	3	3	5	5	9	7	1	1	1	4	2172	102	3	1	20	2	0.478857	-2.0945	-0.622266	1	1
2020-03-24T16:47:53.524+01:00	2020-03-24T16:52:03.843+01:00	3	3	1	1	1	0	0	0	0	1	1	0	0	0	0	3	3	3	3	10	10	10	6	7	4	4	3	1	1	1	1	1	10	1	3	3	4	2172	102	3	1	11	2	0.0388004	0.171674	-2.59884	1	1
2020-03-25T07:41:25.000+01:00	2020-03-25T07:47:25.000+01:00	3	5	3	0	1	0	0	1	0	0	0	3	1	0	5	4	5	4	3	5	5	5	9	7	5	5	7	8	4	6	4	7	7	1	4	3	4	2172	102	3	1	22	2	-1.20305	0.527549	-0.247277	1	1
2020-03-25T08:13:12.000+01:00	2020-03-25T08:19:14.000+01:00	3	5	0	0	0	0	0	3	0	1	5	0	0	0	1	3	8	1	3	8	8	6	8	8	3	3	5	2	5	8	4	2	10	1	2	3	4	2172	102	1	1	18	2	-0.569735	-0.0501159	-0.706249	1	1
2020-03-25T12:41:21.656+01:00	2020-03-25T12:57:24.721+01:00	5	0	0	0	0	0	0	3	0	0	1	3	1	1	1	7	10	10	7	10	10	10	10	10	10	10	7	1	1	1	3	9	10	2	1	3	4	2172	102	1	1	15	2	1.12647	1.84048	-2.7052	1	1
2020-04-02T20:12:16.568+02:00	2020-04-02T20:56:26.957+02:00	0	1	1	1	0	0	0	3	1	0	0	0	0	0	0	1	1	1	1	1	1	1	1	1	1	1	1	1	1	1	1	3	1	1	2	3	4	2172	102	3	1	7	1	-2.19353	-1.60776	-1.27894	1	1
43940.65797453704	43940.66207175926	5	1	3	3	5	1	3	0	3	5	5	5	3	5	0	9	10	10	10	10	10	10	1	1	1	5	8	10	9	10	6	10	10	2	1	2	5	193	8	2	1	47	4	1.81542	-2.46111	1.48399	1	1
43936.59679398148	43936.600405092591	5	3	3	3	1	0	3	3	5	5	5	5	1	3	3	3	9	2	3	5	2	6	8	4	6	4	4	4	4	6	3	10	10	2	1	3	5	193	8	3	1	48	4	-1.04034	-0.197879	-0.545326	1	1
43935.610567129632	43935.622152777774	5	3	3	5	3	1	3	1	3	3	3	1	5	3	5	1	1	1	8	3	10	10	10	10	10	2	2	2	2	10	1	10	10	2	4	5	5	193	8	3	0	47	4	-0.81807	0.98223	-1.41321	1	1
43935.337592592594	43935.34646990741	5	5	0	3	5	1	0	5	0	5	5	5	1	5	3	1	1	1	10	10	10	1	10	10	10	10	10	10	10	10	10	10	10	1	5	2	5	193	8	3	0	48	4	-1.60201	2.00402	1.09195	1	1
43934.957951388889	43934.961192129631	3	3	3	3	3	3	3	3	3	3	3	3	3	3	3	7	7	7	7	7	7	7	7	7	7	7	7	7	7	7	7	10	10	1	1	3	5	193	8	1	0	45	4	-0.0119692	0.180797	0.330424	1	1
43934.907766203702	43934.911354166667	5	3	5	1	5	3	5	1	5	1	3	5	5	3	1	1	8	1	8	10	10	1	2	10	10	10	5	10	10	10	10	10	10	2	1	3	5	193	8	2	0	51	4	-0.929291	0.422466	1.46555	1	1
43934.88858796296	43934.903483796297	5	0	3	5	5	1	3	0	3	3	5	3	5	5	0	8	10	5	9	10	10	8	6	4	6	5	9	5	1	1	5	8	10	2	1	2	5	193	8	2	1	46	4	1.15766	-0.0906514	-1.54664	0	1
43934.888657407406	43934.891562500001	5	3	3	3	5	3	3	3	1	3	1	3	3	3	3	8	10	10	7	6	7	7	6	5	7	6	7	6	7	8	8	6	6	#NULL!	4	2	5	193	8	2	1	45	4	#NULL!	#NULL!	#NULL!	0	1
43934.866412037038	43934.870115740741	5	3	3	5	5	3	1	1	1	3	5	1	1	5	3	5	8	4	1	10	2	8	9	9	9	9	9	9	9	2	2	10	10	1	2	3	5	193	8	3	0	45	4	-0.947597	1.67073	-0.631367	1	1
43934.769131944442	43934.775000000001	5	5	3	3	3	3	3	5	5	3	5	5	5	3	3	10	10	10	10	10	10	10	10	10	10	10	10	10	10	10	10	10	10	2	2	3	5	193	8	3	1	59	4	1.07881	1.07508	1.13511	1	1
43927.725995370369	43927.730266203704	3	5	5	1	3	3	5	5	5	3	1	3	5	3	0	10	10	10	8	10	10	9	10	9	10	8	7	10	10	10	10	8	10	2	4	4	5	193	8	3	1	50	4	1.01568	0.504105	1.23833	1	1
43920.482314814813	43920.486932870372	5	1	3	3	5	0	1	5	1	5	3	5	3	5	3	8	8	7	6	10	7	9	10	10	8	10	10	8	8	10	10	10	5	1	2	3	5	193	8	3	0	48	4	0.0123649	1.31792	0.799589	1	1
43924.48673611111	43924.494826388887	5	3	3	5	5	3	0	0	0	5	5	3	3	5	1	5	3	3	5	10	10	5	10	10	8	1	1	5	10	5	3	10	8	2	3	1	5	193	8	3	1	46	4	-0.313189	0.214893	-0.593216	1	1
43940.383912037039	43940.400578703702	3	5	5	0	1	0	3	0	5	0	0	5	5	0	0	10	2	1	7	8	10	10	7	4	5	3	6	5	1	7	6	2	10	2	4	5	5	193	8	3	0	32	3	0.284344	-0.392427	-0.711796	1	1
43940.001550925925	43940.009328703702	3	3	3	0	3	0	0	0	0	3	3	3	3	3	0	8	8	8	9	10	10	8	8	8	9	9	9	9	10	6	8	9	5	2	4	3	5	193	8	3	0	27	3	0.657904	0.736083	0.496558	1	1
43939.735798611109	43939.751192129632	5	0	0	1	3	0	0	0	0	5	5	1	0	5	3	9	9	9	9	9	9	9	8	8	9	9	9	9	9	9	10	10	10	2	1	3	5	193	8	2	0	28	3	0.736325	0.529271	1.04725	0	1
43939.452951388892	43939.460590277777	3	5	3	0	3	0	3	3	3	3	3	3	3	5	3	3	8	3	10	8	9	4	9	9	10	9	9	9	10	10	10	10	10	2	5	3	5	193	8	3	0	43	3	-0.660826	1.19588	1.20631	1	1
43939.428043981483	43939.431631944448	3	5	3	0	1	0	5	0	5	0	3	1	3	0	5	5	5	1	5	8	8	5	1	1	1	1	1	5	5	7	7	9	7	2	2	3	5	193	8	1	0	34	3	-0.175611	-2.52877	0.456505	0	0
43939.404976851853	43939.41207175926	5	5	3	3	3	0	3	3	3	3	3	3	3	3	0	8	10	1	5	10	10	10	9	6	9	9	10	10	10	3	6	10	9	2	4	3	5	193	8	3	1	43	3	0.246368	1.0555	-0.0695916	1	1
43937.717187499999	43937.728043981479	3	3	5	1	1	1	0	0	3	3	3	1	1	3	3	7	6	3	7	5	7	8	7	7	5	6	8	9	8	8	5	9	8	2	4	3	5	193	8	3	1	31	3	-0.407835	0.0683393	0.612242	1	1
43936.696273148147	43936.701747685183	3	5	5	0	0	0	5	0	5	0	0	3	5	0	5	5	8	2	5	10	10	9	4	2	8	3	8	8	8	7	3	10	10	2	1	2	5	193	8	1	0	36	3	0.359676	-0.739976	0.0752042	1	1
43936.604988425926	43936.641956018517	5	1	3	0	3	0	1	1	0	3	5	3	1	3	0	9	9	7	6	6	6	8	7	5	5	7	5	9	8	8	9	9	7	2	1	2	5	193	8	1	0	29	3	0.182874	-0.700277	1.20503	0	1
43936.492418981485	43936.496793981481	5	3	0	0	5	0	0	1	0	5	5	5	3	3	5	8	8	9	4	7	2	3	7	7	7	10	10	9	10	10	10	10	10	2	1	3	5	193	8	2	0	40	3	-0.950655	0.462491	1.80599	0	0
43936.452604166669	43936.457048611112	5	5	3	0	3	0	3	3	3	1	0	5	3	5	0	1	1	1	5	9	10	1	4	1	1	4	1	10	10	9	9	10	7	2	5	1	5	193	8	3	1	39	3	-1.15737	-1.94189	1.75273	1	1
43935.756747685184	43935.761365740742	5	3	1	0	1	1	1	0	3	3	1	0	1	3	3	8	10	10	6	10	8	5	10	8	5	8	8	10	10	8	10	6	10	1	1	2	5	193	8	1	0	26	3	0.354001	0.185155	1.26172	0	1
43935.59715277778	43935.600740740738	5	3	3	1	3	1	3	1	1	1	5	3	3	3	3	2	9	4	9	1	10	5	7	8	8	5	10	10	10	10	6	8	10	2	1	2	5	193	8	2	1	39	3	-0.753407	0.375396	1.26674	1	1
43935.260798611111	43935.270439814813	3	1	3	1	1	0	3	0	3	3	0	1	3	3	3	7	8	5	7	10	6	5	8	7	7	6	8	7	10	5	7	10	10	2	4	3	5	193	8	3	0	28	3	-0.104709	0.278447	0.354405	1	1
43935.207696759258	43935.211909722224	5	5	3	1	3	0	3	0	0	1	1	0	3	1	3	3	8	3	8	7	9	7	8	7	3	8	7	8	8	7	7	9	10	1	4	3	5	193	8	3	1	29	3	-0.291245	0.145174	0.427217	1	1
43934.99015046296	43934.994502314818	5	0	3	0	5	0	5	1	5	3	1	3	3	3	3	7	10	10	10	10	10	7	10	6	4	10	7	10	10	7	7	7	10	2	1	2	5	193	8	2	0	40	3	0.984316	-0.0149813	0.755222	0	1
43934.96601851852	43934.97179398148	3	5	3	5	3	3	3	0	3	3	3	1	1	3	1	8	10	8	8	10	10	10	6	7	7	8	5	8	8	8	10	10	10	2	1	3	5	193	8	2	1	40	3	1.07015	-0.3693	0.789651	0	1
43934.930833333332	43934.938194444447	5	3	5	3	3	0	3	0	3	0	5	3	3	5	0	6	10	10	10	10	10	10	5	5	5	7	7	10	5	1	1	4	10	2	1	3	5	193	8	3	0	41	3	1.57911	-0.418119	-1.02477	0	1
43934.871967592589	43934.907268518517	3	1	5	0	0	0	5	3	3	0	0	0	5	3	3	5	1	5	7	10	10	7	10	10	9	10	10	6	4	8	8	1	4	2	3	3	5	193	8	3	1	31	3	-0.623524	2.08169	-0.502365	1	1
43934.899259259262	43934.906956018516	3	3	3	0	3	0	3	1	3	0	3	0	3	3	1	7	9	7	8	9	9	9	8	9	8	8	8	8	8	7	9	8	9	1	4	3	5	193	8	3	0	29	3	0.478815	0.633283	0.442193	1	1
43934.889039351852	43934.89335648148	3	5	3	1	3	0	1	0	1	0	1	5	5	1	3	10	10	10	10	4	5	5	3	7	4	9	6	9	10	10	6	7	7	2	2	3	5	193	8	3	1	32	3	0.368408	-1.01617	1.64378	1	1
43934.887430555558	43934.891493055555	3	5	5	0	0	0	3	1	3	0	1	1	5	0	5	8	10	5	10	10	10	10	6	7	9	8	10	6	5	5	1	10	8	1	1	2	5	193	8	1	0	32	3	1.13608	0.746341	-1.21199	0	1
43934.884895833333	43934.888784722221	1	3	3	5	1	0	5	0	1	0	0	0	5	0	3	3	7	1	1	3	2	3	3	9	10	9	4	5	7	4	5	6	5	1	1	2	5	193	8	2	1	27	3	-2.0897	0.854381	-0.151897	1	1
43934.865486111114	43934.884814814817	3	5	3	0	0	0	5	0	3	0	3	3	5	1	1	5	6	3	5	7	6	5	5	3	8	2	2	8	8	8	8	8	7	1	3	3	5	193	8	3	1	32	3	-0.555418	-1.25771	1.08888	1	1
43934.873622685183	43934.877210648148	3	3	3	0	1	0	0	0	3	3	5	3	3	3	0	9	9	8	8	10	10	10	7	9	9	9	9	9	9	9	9	9	9	1	1	2	5	193	8	3	0	30	3	0.835865	0.606384	0.831813	1	1
43934.864131944443	43934.869120370371	3	1	5	0	0	0	1	3	5	1	1	1	5	3	3	4	7	5	6	10	8	5	6	7	5	8	8	9	10	10	6	5	10	2	1	2	5	193	8	1	0	32	3	-0.364802	0.0479774	1.02387	0	1
43934.863310185188	43934.868587962963	5	3	5	3	3	1	5	0	1	3	3	3	3	5	0	6	9	9	9	10	4	8	6	4	4	1	1	5	9	7	7	9	8	2	1	2	5	193	8	2	1	43	3	0.868128	-1.97966	0.682446	0	1
43934.847754629627	43934.853784722225	5	5	3	0	5	0	3	3	0	0	0	5	3	0	0	4	4	4	5	10	10	5	10	10	10	10	10	9	10	10	10	10	10	2	4	5	5	193	8	3	1	32	3	-0.997188	1.83509	0.958951	1	1
43934.825914351852	43934.830300925925	5	3	3	1	3	1	0	3	0	1	1	3	3	3	1	1	1	1	8	8	8	1	8	8	9	8	8	7	6	9	8	10	10	2	3	5	5	193	8	3	1	31	3	-1.72752	1.34674	0.336463	1	1
43934.777650462966	43934.783784722225	3	3	3	0	1	0	3	0	3	3	3	1	3	3	3	5	10	7	10	10	10	10	10	5	5	3	9	10	10	10	10	10	10	2	2	3	5	193	8	3	1	32	3	0.926621	-0.60112	1.42789	1	1
43934.770972222221	43934.775185185186	3	3	5	1	0	0	3	3	5	3	3	1	5	3	3	4	8	4	8	8	8	6	10	8	8	3	3	6	10	8	10	10	10	2	1	3	5	193	8	2	1	41	3	-0.189408	-0.121902	0.82849	0	1
43934.745555555557	43934.754317129627	3	5	3	0	3	0	3	3	3	1	3	5	5	1	3	6	9	6	8	10	10	7	9	7	6	7	9	8	8	9	9	8	8	2	1	2	5	193	8	1	0	41	3	0.385103	0.296708	0.71222	1	1
43934.74895833333	43934.752523148149	5	3	3	1	3	0	3	0	0	0	0	1	5	5	3	8	10	8	10	10	10	10	7	7	7	7	10	10	10	10	9	9	10	2	2	2	5	193	8	2	1	32	3	1.07316	-0.0838077	1.30058	1	1
43934.745856481481	43934.751921296294	3	3	1	0	1	0	3	0	0	3	5	1	1	5	1	6	8	2	8	9	9	9	3	3	3	5	3	5	5	5	7	10	10	2	2	2	5	193	8	3	1	27	3	0.613876	-1.4469	-0.159932	1	1
43934.740833333337	43934.745405092595	5	3	5	0	3	0	0	3	0	0	5	3	0	5	5	1	5	5	8	9	9	5	2	2	1	1	1	1	1	10	3	5	9	1	2	2	5	193	8	3	0	37	3	0.274024	-2.19298	-0.641079	1	1
43932.382314814815	43932.391122685185	5	5	5	3	3	0	0	1	0	3	5	0	1	1	1	4	10	10	10	10	10	10	8	10	9	10	10	10	10	10	10	10	10	2	3	2	5	193	8	3	1	33	3	0.682281	0.953349	1.15285	1	1
43922.818171296298	43922.826898148145	3	5	3	0	1	0	5	0	3	0	3	0	5	3	0	3	8	3	4	4	4	7	7	6	5	3	3	6	5	8	8	8	8	2	1	2	5	193	8	2	0	31	3	-0.930922	-0.621627	0.531069	1	1
43920.720694444448	43920.728437500002	3	5	5	3	1	0	5	3	5	1	1	1	5	1	3	7	9	6	7	8	8	8	3	3	5	3	5	4	2	6	3	8	10	2	3	2	5	193	8	3	0	42	3	0.853049	-1.28531	-0.799354	1	1
43920.716446759259	43920.721446759257	5	3	0	3	3	0	3	3	1	5	3	0	3	3	0	5	10	8	7	7	8	9	1	4	2	2	5	4	5	4	2	9	9	2	2	3	5	193	8	3	0	35	3	1.01826	-1.82985	-0.687063	1	1
43920.470567129632	43920.476180555554	1	5	5	0	0	0	5	3	5	0	0	1	5	0	5	1	1	1	1	5	5	10	10	10	8	10	10	5	5	8	10	8	10	1	2	3	5	193	8	3	1	35	3	-2.23692	2.34476	-0.064216	1	1
43920.436041666668	43920.439375000002	5	3	1	1	5	0	0	0	0	5	5	3	0	5	1	10	10	10	10	10	10	10	10	10	10	10	10	10	10	10	8	10	6	1	1	3	5	193	8	1	0	34	3	1.12212	1.11196	0.914741	1	1
43920.257928240739	43920.261712962965	5	3	3	1	3	0	5	0	3	3	5	3	3	5	0	10	10	10	5	10	8	3	5	5	4	8	9	10	5	10	3	10	10	2	1	3	5	193	8	2	0	42	3	0.624872	-0.545852	0.543927	1	1
43919.915381944447	43919.918923611112	5	5	1	1	5	0	0	0	0	3	5	1	0	5	3	10	10	10	10	10	10	5	10	10	10	10	10	10	10	10	10	10	7	1	1	2	5	193	8	1	1	34	3	0.711616	1.08458	1.25064	1	1
43919.871817129628	43919.875347222223	3	5	1	0	3	0	0	0	3	3	1	3	3	3	1	7	10	7	8	10	10	10	10	9	9	7	7	10	10	10	10	10	10	1	1	2	5	193	8	1	1	29	3	0.69818	0.486752	1.18602	0	1
43919.835428240738	43919.838854166665	3	3	3	1	5	1	1	3	3	3	1	3	3	5	5	10	10	10	10	10	10	10	10	7	5	10	10	10	10	10	10	10	10	2	1	3	5	193	8	2	0	43	3	1.22096	0.2299	1.33965	1	1
43919.833553240744	43919.836134259262	3	3	5	1	3	3	5	1	5	0	3	3	3	0	1	7	10	6	7	10	10	6	10	10	10	10	7	10	10	6	6	5	10	2	1	3	5	193	8	1	0	39	3	0.25811	1.29641	0.242572	0	1
43961.978263888886	43961.984131944446	3	3	3	3	3	1	1	1	3	3	3	3	3	3	3	10	10	10	10	10	10	10	10	9	9	8	8	9	10	8	5	10	10	1	2	3	5	193	8	3	0	39	3	1.36465	0.629458	0.336565	1	1
43923.836805555555	43923.842627314814	3	3	3	1	3	1	3	3	1	5	3	3	3	3	3	10	10	10	10	10	10	10	7	8	5	3	5	8	8	10	10	10	9	1	2	3	5	193	8	3	1	41	3	1.62777	-1.11646	1.1297	1	1
43940.640208333331	43940.645428240743	3	3	0	1	3	0	1	3	0	0	1	3	1	3	1	5	3	3	3	5	5	3	2	2	1	1	3	1	1	1	1	10	8	2	4	3	5	193	8	3	0	23	2	-0.771044	-1.51885	-1.61859	0	1
43939.887650462966	43939.893784722219	3	5	0	0	1	0	1	0	1	0	1	3	3	5	1	5	9	5	7	10	7	7	6	5	7	8	10	9	8	8	9	10	9	2	1	2	5	193	8	2	1	24	2	-0.0392816	0.135937	0.918417	1	1
43939.55091435185	43939.560034722221	3	5	0	0	0	0	0	0	0	0	1	0	3	3	0	8	10	8	5	10	10	10	10	10	10	3	3	3	3	3	10	10	10	1	1	3	5	193	8	2	0	15	2	1.01361	0.484148	-1.13157	1	1
43939.49322916667	43939.497870370367	1	1	0	0	1	0	1	0	0	3	3	1	1	1	0	5	7	4	9	5	7	7	8	8	7	7	3	5	1	4	3	10	7	1	5	3	5	193	8	3	0	13	2	-0.116966	0.533854	-1.36182	1	1
43939.490624999999	43939.496319444443	1	3	3	0	1	0	0	1	0	0	1	0	1	1	0	5	8	3	4	6	6	6	5	7	4	7	7	3	1	5	5	5	7	2	2	3	5	193	8	3	0	12	2	-0.572375	0.260617	-1.05385	1	1
43939.4294212963	43939.438402777778	1	1	1	0	0	0	1	1	1	0	3	1	5	1	1	8	8	3	5	7	8	8	8	9	9	9	9	10	10	10	6	10	9	2	2	3	5	193	8	2	0	17	2	-0.407926	0.996477	0.958876	0	0
43935.595138888886	43935.605682870373	3	1	3	0	0	0	0	0	0	0	1	0	0	1	1	7	10	9	10	10	10	10	7	5	7	7	7	8	8	7	7	9	10	2	1	2	5	193	8	2	1	10	2	1.30378	-0.369756	0.36896	1	1
43935.273634259262	43935.278703703705	0	5	5	0	0	0	0	0	0	0	0	0	5	0	0	6	10	6	8	4	4	4	5	6	6	1	10	10	10	10	10	6	6	2	4	3	5	193	8	3	0	15	2	-0.495915	-0.981343	2.1619	1	1
43934.952800925923	43934.956504629627	3	1	0	0	1	0	0	0	0	1	3	1	0	1	1	5	7	5	5	7	5	7	5	5	5	5	6	3	6	7	5	10	5	1	1	2	5	193	8	1	1	12	2	-0.328176	-0.461138	-0.181046	1	1
43934.937673611108	43934.940393518518	3	5	0	0	0	0	0	3	0	0	0	0	0	0	0	7	8	1	1	3	1	3	5	5	3	5	5	1	3	1	5	8	9	1	1	3	5	193	8	2	0	11	2	-1.42633	-0.28542	-1.0305	1	1
43934.908888888887	43934.914722222224	1	5	5	0	0	0	0	0	1	0	3	0	0	0	0	7	1	1	10	5	10	10	8	8	2	9	8	3	3	5	2	10	10	2	4	3	5	193	8	3	1	15	2	-0.226618	0.920872	-1.52218	1	1
43934.893310185187	43934.900289351855	1	5	0	0	0	0	0	0	0	0	0	0	0	0	0	5	5	5	5	8	7	5	5	5	5	1	1	9	9	9	9	10	10	1	1	3	5	193	8	2	1	6	1	-0.341658	-1.64499	1.49546	0	1
43934.875104166669	43934.879016203704	3	5	1	0	1	0	1	0	3	0	3	3	3	1	1	6	6	1	6	8	8	6	3	5	5	5	5	8	8	10	10	6	6	1	1	2	5	193	8	2	1	25	2	-0.439168	-1.03023	1.41766	0	1
43934.862708333334	43934.86650462963	0	5	0	0	0	0	0	3	0	0	0	0	0	0	5	2	3	1	3	7	5	7	5	1	1	3	3	10	10	10	9	1	1	2	1	5	5	193	8	1	1	13	2	-1.23132	-1.84102	1.97545	0	1
43934.817696759259	43934.820439814815	3	3	3	0	1	0	1	0	0	0	3	0	3	1	0	2	10	1	5	10	5	6	3	3	10	10	10	6	5	10	10	5	5	1	3	3	5	193	8	3	1	18	2	-0.836483	0.376962	0.725178	1	1
43934.796655092592	43934.802349537036	3	3	3	0	1	0	3	3	3	0	0	0	3	0	0	5	8	4	9	9	8	7	8	5	3	8	6	8	7	4	9	9	10	2	1	3	5	193	8	2	1	22	2	0.142546	-0.215845	0.251131	1	1
43934.795983796299	43934.802222222221	0	5	3	0	0	0	5	1	1	0	0	0	3	0	1	3	3	3	5	8	9	6	6	7	4	7	9	3	10	7	4	8	10	2	2	3	5	193	8	3	0	19	2	-0.821796	0.460603	-0.215269	1	1
43934.785798611112	43934.794236111113	5	3	3	1	3	0	1	1	1	1	0	1	1	1	3	5	5	5	5	5	5	5	2	2	5	3	3	10	10	10	10	3	10	2	4	3	5	193	8	3	1	25	2	-0.759104	-2.0206	2.29257	1	1
43921.033460648148	43921.038182870368	3	0	0	0	0	0	0	0	0	0	5	0	0	0	5	1	1	1	1	10	10	10	10	10	10	10	10	10	10	10	10	10	10	1	2	3	5	193	8	3	1	13	2	-1.60675	2.20912	0.85172	1	1
43920.80572916667	43920.815925925926	1	5	0	0	0	0	0	0	0	1	3	0	0	0	5	1	1	1	1	10	10	5	1	1	1	5	5	1	10	5	5	5	5	1	1	2	5	193	8	3	0	15	2	-0.958287	-1.31142	-0.207227	1	1
43920.43818287037	43920.44425925926	0	0	0	0	0	1	1	1	1	0	0	0	0	0	3	3	3	4	3	9	9	7	4	4	2	1	3	7	7	7	9	5	8	1	2	3	5	193	8	3	1	7	1	-0.388016	-1.5948	0.724695	1	1
43919.836689814816	43919.839259259257	0	5	0	0	3	0	0	5	3	0	5	0	0	0	3	1	10	6	10	10	10	6	6	5	5	6	5	10	10	10	10	10	10	2	1	1	5	193	8	1	0	24	2	0.33961	-0.935513	1.59542	0	1
43933.73946759259	43933.743425925924	3	3	3	0	0	0	0	0	0	0	3	3	3	3	0	2	2	2	4	10	10	3	2	2	2	4	3	9	10	8	7	10	9	2	1	2	5	193	8	2	1	21	2	-0.773317	-1.74637	1.25115	1	1
43927.56453703704	43927.57099537037	3	3	0	0	1	0	1	0	3	1	1	0	1	1	0	6	8	5	5	10	8	5	6	8	6	9	8	10	10	10	10	8	6	1	1	1	5	193	8	3	1	15	2	-0.374117	0.200124	1.53022	1	1
43969.774444444447	43969.781111111108	3	5	1	1	1	0	1	0	0	1	3	1	0	1	1	3	1	1	6	2	5	5	5	3	5	9	8	9	10	7	8	7	7	2	3	3	5	193	8	3	0	19	2	-1.95793	0.0309263	1.35511	1	1
43945.513761574075	43945.515405092592	3	3	3	3	3	3	3	3	3	3	3	3	3	3	3	8	7	8	8	8	8	8	8	8	8	8	8	8	8	8	7	8	5	1	3	3	6	3939	552	3	0	45	4	0.294167	0.535339	0.482384	1	1
43936.525752314818	43936.527291666665	3	3	5	5	3	5	5	3	3	1	3	1	5	3	1	8	8	8	8	8	8	8	7	7	7	8	8	8	8	8	8	8	8	2	3	1	6	3939	552	2	0	49	4	0.408227	0.151825	0.689983	0	1
43936.523240740738	43936.524641203701	5	5	5	3	5	3	5	3	5	3	5	3	5	3	5	9	8	9	9	9	9	9	9	9	9	9	9	10	10	10	10	9	8	1	1	3	6	3939	552	3	0	63	4	0.584449	0.71299	1.30914	0	1
43936.493483796294	43936.494629629633	3	3	3	3	3	3	3	3	3	3	3	3	3	3	3	8	8	8	8	8	8	8	8	8	8	8	8	8	8	8	8	8	8	1	3	3	6	3939	552	3	0	45	4	0.351625	0.47889	0.598652	1	1
43936.486631944441	43936.488020833334	3	3	3	3	3	3	3	3	3	3	3	3	3	3	3	8	8	8	8	8	8	8	8	8	9	9	9	9	8	8	8	8	8	2	3	3	6	3939	552	3	0	45	4	0.275145	0.761219	0.660712	1	1
43930.057303240741	43930.058692129627	3	3	3	3	3	3	3	3	3	3	3	3	3	3	3	8	8	8	8	8	8	8	8	8	8	8	8	7	7	8	7	8	7	2	3	3	6	3939	552	3	0	45	4	0.392411	0.547423	0.271138	1	1
43927.449548611112	43927.450821759259	3	3	3	3	3	3	3	3	3	3	3	3	3	3	3	8	8	8	8	8	8	8	8	8	8	8	8	8	8	8	8	8	6	2	4	3	6	3939	552	3	1	45	4	0.351625	0.47889	0.598652	1	1
43922.703298611108	43922.704710648148	3	3	3	3	3	3	3	3	3	3	3	3	3	3	3	7	7	7	7	7	7	7	7	7	7	7	7	7	7	7	7	8	8	2	4	3	6	3939	552	3	1	45	4	-0.0119692	0.180797	0.330424	1	1
43922.463831018518	43922.46634259259	3	3	3	3	3	3	3	3	3	3	3	3	3	3	3	7	7	8	7	7	8	7	8	8	8	8	8	8	8	8	8	9	8	1	2	3	6	3939	552	3	1	45	4	-0.0233352	0.577608	0.635547	1	1
43921.933657407404	43921.936111111114	3	3	3	3	3	3	3	3	3	3	3	3	3	3	3	5	9	9	9	8	9	9	9	9	8	9	9	9	9	9	9	10	8	1	3	3	6	3939	552	3	1	45	4	0.356984	0.811879	0.872541	1	1
43921.677858796298	43921.679606481484	3	3	3	3	3	3	3	3	3	3	3	3	3	3	3	7	7	7	7	7	7	7	7	7	7	7	7	7	7	7	7	9	9	2	4	3	6	3939	552	3	0	45	4	-0.0119692	0.180797	0.330424	1	1
43920.998136574075	43920.999791666669	3	3	3	3	3	3	3	3	3	3	3	3	3	3	3	7	7	7	7	9	9	9	9	9	9	8	8	8	8	8	8	9	9	2	3	3	6	3939	552	3	1	45	4	0.225119	0.927293	0.378705	1	1
43920.815115740741	43920.816666666666	3	3	3	3	3	3	3	3	3	3	3	3	3	3	3	6	7	6	7	9	9	8	9	9	8	8	8	8	8	8	9	9	8	2	3	3	6	3939	552	3	1	45	4	-0.00145159	0.876266	0.511317	1	1
43920.47148148148	43920.473460648151	3	3	3	3	3	3	3	3	3	3	3	3	3	3	3	6	9	6	7	9	9	9	9	9	9	9	9	9	9	9	9	9	9	1	4	3	6	3939	552	3	0	45	4	0.131333	1.01629	0.794258	1	1
43918.702511574076	43918.704328703701	3	3	3	3	3	3	3	3	3	3	3	3	3	3	3	6	6	6	6	9	9	9	9	8	8	8	8	6	6	6	5	8	8	2	4	3	6	3939	552	3	0	45	4	0.0898482	1.05921	-0.605569	1	1
43917.867627314816	43917.871944444443	5	1	5	1	5	0	3	3	3	5	5	3	3	5	0	7	7	7	9	9	9	7	9	9	9	8	9	10	10	10	9	9	8	2	2	3	6	3939	552	2	0	47	4	0.12065	0.792275	1.21055	1	1
43917.851076388892	43917.853379629632	3	3	3	3	3	3	3	3	3	3	3	3	3	3	3	6	6	6	6	6	6	6	6	6	6	6	6	6	6	6	6	6	6	1	1	2	6	3939	552	3	1	45	4	-0.375563	-0.117296	0.0621971	0	0
43917.51630787037	43917.750798611109	3	3	3	3	3	3	3	3	3	3	3	3	3	3	3	5	5	5	5	5	5	5	5	5	5	5	5	5	5	5	5	8	6	1	3	3	6	3939	552	3	1	45	4	-0.739157	-0.415389	-0.20603	1	1
43963.420682870368	43963.42465277778	5	3	3	3	3	1	1	3	1	3	3	1	1	1	0	9	10	9	8	9	8	8	9	9	9	9	9	10	10	10	7	9	10	2	3	3	6	3939	552	3	1	32	3	0.579076	0.720397	1.04786	1	1
43945.942962962959	43945.944803240738	3	3	3	1	1	1	1	1	3	1	3	3	1	1	1	6	8	7	8	8	7	8	7	7	7	7	7	7	7	8	7	9	5	2	3	3	6	3939	552	3	0	27	3	0.20303	0.114326	0.388403	1	1
43945.578067129631	43945.57949074074	1	1	3	3	3	3	1	1	1	3	3	3	1	1	3	7	7	7	7	7	7	6	7	7	7	7	7	7	7	7	7	9	9	1	4	3	6	3939	552	3	1	31	3	-0.0854086	0.182698	0.35353	0	1
43945.537789351853	43945.5391087963	3	3	3	3	3	3	3	3	3	3	3	3	1	1	1	7	7	7	7	7	7	7	7	7	7	7	7	7	7	7	7	7	8	2	2	3	6	3939	552	2	0	39	3	-0.0119692	0.180797	0.330424	0	1
43936.51902777778	43936.520451388889	3	3	1	3	1	3	1	3	1	3	1	3	1	3	1	7	7	7	7	7	7	7	7	7	7	7	7	7	7	7	7	8	8	2	2	3	6	3939	552	3	0	31	3	-0.0119692	0.180797	0.330424	1	1
43936.515081018515	43936.516539351855	3	3	1	3	3	3	1	1	3	3	3	3	1	3	3	8	8	8	8	8	7	7	7	7	7	7	7	8	8	8	8	8	8	2	2	3	6	3939	552	3	0	37	3	0.308667	-0.0484711	0.773818	0	1
43936.510833333334	43936.512453703705	3	3	1	1	3	3	1	1	3	3	1	3	1	3	3	8	8	8	8	8	8	8	8	8	8	8	8	8	8	8	8	8	8	2	3	3	6	3939	552	3	0	33	3	0.351625	0.47889	0.598652	1	1
43936.506620370368	43936.508009259262	3	3	3	1	1	3	3	1	1	3	3	1	3	1	3	8	8	8	8	8	8	8	8	8	8	8	8	8	8	8	8	7	8	#NULL!	3	1	6	3939	552	3	0	33	3	#NULL!	#NULL!	#NULL!	0	1
43936.499618055554	43936.500868055555	3	3	1	1	3	3	1	3	1	3	1	1	1	3	3	8	8	8	8	8	8	8	8	8	8	8	8	8	8	8	8	8	8	2	3	3	6	3939	552	3	0	31	3	0.351625	0.47889	0.598652	1	1
43936.494837962964	43936.496018518519	3	3	3	3	3	3	3	3	3	3	3	1	1	1	1	7	7	7	7	7	7	7	7	7	7	7	7	7	7	7	7	8	8	2	3	3	6	3939	552	3	0	37	3	-0.0119692	0.180797	0.330424	1	1
43936.492106481484	43936.493310185186	3	1	3	1	3	1	3	3	3	3	3	3	3	3	3	8	8	8	8	8	8	8	8	8	8	8	8	8	8	8	8	8	8	2	4	3	6	3939	552	3	0	39	3	0.351625	0.47889	0.598652	1	1
43936.484652777777	43936.485937500001	1	3	1	3	1	3	1	1	3	1	3	1	3	3	1	7	6	7	6	7	7	7	7	7	7	7	7	7	7	7	7	7	7	2	2	3	6	3939	552	2	0	29	3	-0.165047	0.243494	0.320753	0	1
43931.754999999997	43931.756319444445	3	1	1	3	1	3	3	1	3	1	3	1	3	1	1	7	7	7	7	7	7	7	7	7	7	7	7	7	7	7	7	8	9	2	3	3	6	3939	552	3	0	29	3	-0.0119692	0.180797	0.330424	1	1
43929.999166666668	43930.000856481478	1	1	3	3	1	3	3	3	3	3	3	3	3	3	3	8	8	8	8	8	8	8	8	8	8	8	8	8	8	8	7	7	2	1	3	3	6	3939	552	3	0	39	3	0.373279	0.497332	0.488469	1	1
43929.968368055554	43929.969849537039	3	3	1	3	1	3	1	3	1	3	1	3	1	3	1	7	8	8	8	8	8	8	8	8	8	8	8	8	8	8	8	8	9	2	3	3	6	3939	552	3	1	31	3	0.27708	0.511747	0.585672	1	1
43929.906423611108	43929.907673611109	3	3	3	3	3	3	3	1	3	1	3	3	3	3	3	8	8	8	8	8	8	8	8	8	8	8	8	8	8	9	8	8	8	2	4	3	6	3939	552	3	0	41	3	0.340753	0.445423	0.719484	1	1
43929.88486111111	43929.886018518519	3	3	3	3	3	1	3	3	3	3	1	3	3	3	3	8	7	8	8	8	8	8	6	9	8	8	8	8	8	8	7	8	8	1	1	1	6	3939	552	3	1	41	3	0.306748	0.432999	0.523919	0	1
43928.534953703704	43928.536597222221	3	1	3	1	1	3	1	3	3	3	3	1	3	3	1	7	7	7	7	7	7	7	7	7	7	7	7	7	7	7	7	8	7	1	3	1	6	3939	552	3	0	33	3	-0.0119692	0.180797	0.330424	1	1
43927.949062500003	43927.950474537036	3	1	1	3	1	1	1	3	3	1	3	3	1	1	1	7	8	8	8	8	7	7	7	8	8	8	7	7	8	8	8	9	7	1	3	3	6	3939	552	3	0	27	3	0.172399	0.327663	0.585303	1	1
43927.794965277775	43927.796226851853	3	3	3	3	3	3	1	1	1	1	3	1	1	3	3	8	7	7	7	7	7	7	7	7	7	7	7	7	7	7	7	9	8	1	3	3	6	3939	552	3	0	33	3	0.0625755	0.14794	0.343404	1	1
43927.687291666669	43927.688611111109	3	1	3	1	3	1	3	1	3	1	3	1	3	1	3	8	8	8	8	8	8	8	8	8	8	8	8	8	8	8	8	9	7	2	4	3	6	3939	552	3	0	31	3	0.351625	0.47889	0.598652	1	1
43927.444548611114	43927.445983796293	3	1	3	1	3	1	3	1	3	1	3	1	3	1	3	6	5	6	5	6	6	5	7	6	7	6	7	6	7	6	7	8	5	2	3	3	6	3939	552	3	1	31	3	-0.691409	0.202387	0.230368	1	1
43927.434398148151	43927.435983796298	3	1	3	1	3	1	3	1	3	1	3	1	3	1	3	7	6	8	7	7	8	7	7	8	7	8	7	8	7	8	7	9	8	1	3	3	6	3939	552	3	0	31	3	-0.0131189	0.36053	0.474725	1	1
43927.427835648145	43927.429942129631	3	1	1	3	1	3	1	3	3	1	3	1	3	1	3	7	7	8	7	7	7	8	8	7	8	7	8	7	8	7	8	9	7	2	4	3	6	3939	552	3	0	31	3	0.0429155	0.40353	0.470891	1	1
43921.611944444441	43921.613402777781	3	3	3	3	3	3	3	3	3	3	1	1	3	3	3	7	7	7	7	7	9	9	9	9	9	9	8	8	9	8	8	9	7	2	2	3	6	3939	552	3	0	41	3	0.0346207	1.00648	0.54747	1	1
43918.926817129628	43918.929259259261	3	1	1	1	1	1	1	1	3	1	1	5	1	1	5	7	7	5	7	9	9	8	7	8	9	9	9	8	8	8	7	9	8	1	4	3	6	3939	552	3	0	27	3	0.0379605	0.872432	0.358242	1	1
43918.677164351851	43918.681469907409	3	5	3	0	0	0	3	1	1	1	5	0	3	3	3	8	10	8	6	10	10	5	9	8	7	8	7	10	10	10	7	9	10	2	2	3	6	3939	552	3	1	31	3	0.432601	0.220375	1.08302	1	1
43918.560034722221	43918.563726851855	3	5	3	1	3	1	1	0	1	1	3	1	3	1	3	6	7	5	6	10	10	8	8	8	8	8	8	8	8	8	9	9	9	2	4	3	6	3939	552	3	1	30	3	0.0516209	0.69937	0.495065	1	1
43917.868842592594	43917.872685185182	3	5	0	3	3	0	0	3	0	1	3	3	3	1	5	6	1	6	8	8	9	1	1	1	1	5	5	4	5	4	9	7	6	2	1	2	6	3939	552	1	0	33	3	-0.277571	-1.73234	0.21386	1	0
43917.757685185185	43917.760613425926	3	3	3	3	3	1	1	1	1	1	3	1	3	3	3	6	7	7	7	10	10	8	5	8	9	9	7	8	10	10	10	8	8	1	3	3	6	3939	552	3	0	33	3	0.234866	0.2442	1.17368	1	1
43963.3518287037	43963.359317129631	3	5	0	0	0	0	0	1	3	1	3	0	3	1	3	6	6	6	7	8	9	9	10	10	8	6	6	3	3	4	4	6	10	1	4	3	6	3939	552	2	0	23	2	0.233703	1.21204	-1.62623	1	1
43944.366631944446	43944.370289351849	1	3	3	0	0	0	3	1	1	0	1	0	1	0	0	2	2	2	2	7	5	5	4	6	5	6	6	4	4	5	3	3	8	1	3	3	6	3939	552	2	1	14	2	-1.48501	0.258973	-0.829923	1	1
43928.808715277781	43928.810034722221	3	3	1	1	1	1	1	1	3	1	1	3	3	1	1	8	8	8	8	8	8	8	8	8	8	8	6	6	7	7	6	9	9	1	1	2	6	3939	552	3	0	25	2	0.48026	0.426262	-0.0501283	0	1
43928.686423611114	43928.688344907408	3	1	1	3	3	1	1	1	1	1	1	1	1	1	1	8	8	8	8	8	8	8	8	8	8	8	8	8	8	8	8	9	7	1	2	2	6	3939	552	3	0	21	2	0.351625	0.47889	0.598652	1	1
43919.84302083333	43919.845775462964	1	5	1	0	0	0	0	5	1	0	0	0	0	0	5	5	4	5	2	2	3	1	1	2	2	2	2	4	1	5	6	2	7	1	3	5	6	3939	552	1	0	18	2	-1.33252	-1.86733	-0.00538797	0	1
43918.407962962963	43918.414189814815	3	1	3	0	3	0	0	1	3	3	1	1	1	3	1	3	9	6	7	9	7	9	6	7	9	6	6	5	4	7	5	7	7	1	2	5	6	3939	552	3	1	24	2	0.210874	0.309677	-0.585153	1	1
43917.907418981478	43917.912534722222	3	1	3	0	1	0	1	3	1	3	3	0	1	1	3	4	1	2	8	7	7	5	4	4	7	7	7	7	5	8	9	7	5	1	1	2	6	3939	552	3	1	24	2	-1.0399	-0.0575365	0.590396	1	0
43917.896481481483	43917.903483796297	3	5	5	0	0	0	0	0	0	0	3	1	5	1	0	7	9	5	5	8	8	7	6	6	7	7	8	8	8	8	8	10	5	2	2	1	6	3939	552	3	1	23	2	-0.0209291	-0.022852	0.754218	1	1
43917.768206018518	43917.770405092589	1	0	1	0	0	0	1	3	0	0	1	0	1	0	0	2	4	2	2	10	10	8	9	10	10	9	8	1	1	1	1	9	5	1	1	4	6	3939	552	3	0	8	1	-0.734744	2.51855	-3.02509	0	1
43956.428425925929	43956.430543981478	5	5	5	5	5	3	5	5	5	5	5	5	5	5	5	10	10	10	10	10	10	10	10	10	10	10	10	10	10	10	10	10	10	2	2	3	7	742	46	2	0	73	4	1.07881	1.07508	1.13511	0	1
43935.272939814815	43935.275601851848	3	3	5	3	3	3	3	3	3	3	5	5	5	3	0	8	8	8	8	10	10	10	10	10	10	10	10	7	7	7	7	10	10	1	2	3	7	742	46	2	0	50	4	0.636997	1.63309	-0.272908	1	1
43934.321157407408	43934.32739583333	5	3	3	3	5	3	3	3	3	3	3	3	3	3	3	10	10	10	10	10	10	10	10	10	10	10	10	10	10	10	10	10	10	2	2	3	7	742	46	3	0	49	4	1.07881	1.07508	1.13511	1	1
43933.255393518521	43933.265972222223	5	5	3	5	3	3	5	3	5	3	3	3	3	3	3	5	5	5	5	6	5	6	6	5	6	5	6	5	6	6	5	10	10	2	2	2	7	742	46	3	1	55	4	-0.670365	-0.178494	-0.10019	1	1
43924.510844907411	43924.512442129628	3	3	5	3	5	5	5	5	5	5	3	3	3	3	3	5	5	5	5	10	10	10	10	6	6	6	6	6	6	6	6	7	7	2	2	3	7	742	46	2	0	59	4	0.166217	0.432187	-0.50677	1	1
43949.419745370367	43949.424421296295	3	3	5	1	1	0	1	1	3	1	3	3	3	1	1	4	3	1	2	2	2	1	2	1	1	1	2	2	2	2	7	3	3	2	1	1	7	742	46	3	1	30	3	-1.78489	-1.79736	-0.344297	1	1
43947.554120370369	43947.569594907407	3	1	5	0	1	0	5	0	0	1	3	5	5	1	1	6	6	6	8	10	10	5	2	9	9	9	9	9	10	9	10	1	10	2	2	5	7	742	46	3	1	31	3	-0.0747943	0.287332	1.27986	1	1
43946.472534722219	43946.490879629629	0	3	3	3	5	0	3	1	3	1	1	1	3	3	3	9	9	9	5	10	9	9	1	1	1	1	1	4	4	5	5	3	3	2	2	3	7	742	46	3	0	33	3	1.6121	-2.91356	-0.278791	0	1
43942.235266203701	43942.317094907405	3	1	3	0	0	0	0	3	3	0	3	5	3	1	1	2	7	3	9	10	7	10	3	4	3	3	6	8	8	6	7	5	10	2	2	3	7	742	46	3	0	26	3	0.264547	-1.32458	0.556035	1	1
43939.665335648147	43939.676736111112	1	5	5	0	1	0	3	3	5	1	1	1	5	1	1	1	1	1	5	4	5	4	2	2	2	1	2	2	2	1	2	4	2	2	3	3	7	742	46	3	1	33	3	-1.25229	-1.36738	-1.36542	1	1
43939.419050925928	43939.43273148148	3	3	3	1	1	0	3	1	1	1	3	1	3	3	3	8	9	7	5	4	8	8	8	3	1	1	3	4	2	7	6	9	9	1	2	1	7	742	46	3	1	30	3	0.552204	-1.62888	-0.242929	1	1
43938.829560185186	43938.837488425925	3	3	3	1	3	0	3	1	3	0	3	1	3	3	1	7	8	1	7	1	1	2	3	5	3	5	3	10	10	10	10	5	7	2	3	3	7	742	46	3	1	31	3	-1.47442	-1.62483	2.55001	0	1
43937.822071759256	43937.824363425927	3	3	5	1	1	0	5	3	3	0	1	5	5	1	5	1	1	3	1	1	1	3	1	3	7	1	1	1	2	5	8	2	2	1	3	2	7	742	46	2	1	41	3	-2.24338	-1.14212	-0.134623	1	1
43937.396643518521	43937.406111111108	1	5	3	0	1	0	0	1	3	1	1	5	3	1	1	5	5	1	7	6	5	5	3	4	4	4	5	3	3	5	5	1	4	2	2	3	7	742	46	2	0	26	3	-0.655934	-0.78923	-0.561634	1	1
43936.750613425924	43936.765532407408	3	3	1	3	0	0	0	0	0	1	3	1	3	5	3	9	9	7	6	10	8	5	8	7	7	9	10	9	8	7	6	9	10	2	3	3	7	742	46	2	0	26	3	0.219893	0.62551	0.386189	1	1
43935.453877314816	43935.462546296294	3	5	3	0	0	0	0	1	5	1	1	5	3	1	0	7	7	7	5	10	8	8	5	5	5	5	5	2	2	6	4	6	10	2	2	3	7	742	46	3	0	28	3	0.611152	-0.499302	-1.15583	1	1
43934.468506944446	43934.473379629628	3	5	5	1	3	1	3	3	3	1	3	3	3	3	3	6	8	6	5	6	6	6	6	6	6	6	6	6	6	6	6	8	8	2	3	5	7	742	46	3	1	43	3	-0.291305	-0.168619	0.0707814	1	1
43931.871134259258	43931.876122685186	5	3	1	3	3	1	1	3	0	3	5	3	1	5	3	5	10	9	5	10	10	10	8	10	10	10	10	10	4	8	10	7	5	2	2	3	7	742	46	2	1	40	3	0.393286	1.42467	0.210357	1	1
43931.320115740738	43931.323946759258	3	5	1	3	5	5	1	0	3	3	1	1	5	0	1	7	10	7	5	10	9	10	7	8	8	8	9	6	4	2	5	9	10	2	2	3	7	742	46	2	1	37	3	0.704563	0.936166	-1.26141	0	1
43929.587650462963	43929.595034722224	1	5	3	0	3	0	0	0	3	3	3	1	3	1	0	10	10	2	10	10	10	10	10	10	7	9	9	4	5	6	5	1	1	2	2	3	7	742	46	3	0	26	3	0.864208	1.3173	-1.07627	1	1
43927.316446759258	43927.321909722225	3	3	3	1	1	1	1	1	3	1	1	3	1	3	1	10	10	10	10	10	10	10	10	10	10	10	10	10	10	10	10	5	10	2	2	3	7	742	46	1	0	27	3	1.07881	1.07508	1.13511	1	1
43926.511435185188	43926.516828703701	3	3	5	0	1	1	5	1	3	3	1	3	5	1	0	3	10	4	7	10	7	10	3	3	7	8	8	10	7	7	4	6	4	2	2	5	7	742	46	3	0	35	3	0.315034	-0.435487	0.337729	0	1
43924.382974537039	43924.38753472222	0	1	5	0	0	0	5	5	5	0	0	0	5	0	0	5	9	9	9	10	10	6	1	1	5	5	1	1	1	1	1	7	2	2	2	3	7	742	46	1	0	26	3	1.47805	-1.69727	-2.00564	0	1
43924.31523148148	43924.316689814812	3	3	3	3	3	3	3	1	3	1	3	1	3	3	3	10	10	9	9	9	10	10	9	9	9	9	9	9	9	9	9	10	6	1	2	3	7	742	46	3	0	39	3	1.02347	0.702715	0.825256	1	1
43948.664606481485	43948.673009259262	3	1	0	0	0	0	1	3	1	0	3	5	1	1	0	5	7	3	5	6	3	6	4	5	6	7	5	7	7	7	7	6	5	1	2	5	7	742	46	3	0	19	2	-0.898509	-0.432234	0.686681	1	1
43947.303136574075	43947.308252314811	0	1	1	1	1	3	3	1	1	1	1	3	1	1	3	7	7	8	5	7	7	7	7	7	6	7	7	6	7	7	7	8	6	1	1	3	7	742	46	3	1	22	2	-0.0676799	0.121097	0.246881	1	1
43946.780740740738	43946.785185185188	3	3	1	0	3	0	0	0	0	1	5	3	1	0	0	5	6	2	4	4	8	6	9	9	8	10	9	10	10	10	9	2	4	1	3	3	7	742	46	3	1	20	2	-1.40384	1.29879	1.35022	1	1
43946.712719907409	43946.726655092592	1	0	1	0	0	0	0	0	1	1	0	1	0	0	0	1	2	2	1	2	2	2	2	2	2	2	2	4	2	1	2	5	1	2	2	3	7	742	46	3	1	5	1	-1.98279	-1.25699	-0.935415	1	1
43946.61954861111	43946.627569444441	1	1	0	0	0	0	0	0	1	0	1	0	1	0	0	3	5	2	5	3	5	2	3	3	3	5	3	5	8	6	6	9	10	2	2	3	7	742	46	3	1	5	1	-1.37487	-1.24114	0.646427	1	1
43946.569479166668	43946.588460648149	0	1	0	0	1	0	0	0	0	0	1	0	0	0	0	3	3	1	2	4	3	2	3	2	3	3	3	8	8	8	7	9	9	1	3	3	7	742	46	3	1	3	1	-1.89372	-1.53564	1.38742	1	1
43946.400185185186	43946.402430555558	3	3	3	3	3	0	1	1	0	0	0	0	0	5	0	10	10	10	10	10	10	10	10	10	10	5	5	10	10	5	5	10	10	1	2	3	7	742	46	2	0	22	2	1.51661	0.316121	0.0957666	1	1
43943.188055555554	43943.190810185188	3	3	3	0	0	0	0	3	3	0	3	3	3	1	0	10	10	5	5	8	5	5	6	4	3	3	3	5	5	6	7	10	10	1	2	3	7	742	46	2	1	25	2	0.340255	-1.45504	0.205451	1	1
43942.503634259258	43942.508020833331	1	0	0	0	0	0	3	3	3	0	0	0	0	0	0	1	1	1	1	4	4	1	1	3	2	1	2	7	7	7	3	1	2	1	2	3	7	742	46	3	0	10	2	-2.03804	-1.72291	0.653258	1	1
43939.825706018521	43939.831122685187	0	1	1	0	0	0	1	1	5	0	1	1	1	1	1	1	1	1	3	4	7	4	7	7	6	4	4	5	4	2	3	1	2	2	2	3	7	742	46	2	0	14	2	-1.72672	0.560254	-1.17265	0	1
43939.786458333336	43939.789895833332	0	1	0	0	0	0	0	0	1	0	0	0	5	0	0	2	4	1	2	1	4	1	6	4	3	5	4	3	5	5	6	3	10	2	2	3	7	742	46	3	0	7	1	-2.16643	-0.348791	-0.0778693	0	1
43938.424710648149	43938.432905092595	0	0	0	0	0	0	0	1	0	0	0	0	0	0	3	1	5	2	3	5	5	5	2	2	1	4	6	1	1	3	2	4	10	2	2	4	7	742	46	3	1	4	1	-1.04339	-0.911059	-1.43098	1	1
43938.343298611115	43938.351458333331	0	1	0	0	1	0	0	3	5	1	0	0	5	0	1	5	7	7	7	10	10	10	5	5	7	5	6	7	7	5	7	2	1	2	2	4	7	742	46	3	1	17	2	0.717886	-0.470379	-0.0499514	1	1
43937.654930555553	43937.669236111113	0	0	0	0	0	0	0	0	1	0	0	0	0	0	0	1	2	2	1	1	2	4	4	5	6	5	5	4	10	7	10	9	9	2	2	5	7	742	46	2	0	1	1	-2.57079	-0.275702	1.22181	1	1
43935.681481481479	43935.691064814811	1	3	1	0	3	0	1	1	3	0	1	3	1	1	0	1	3	3	6	7	7	7	6	8	10	9	6	9	9	5	9	7	10	2	2	3	7	742	46	3	1	19	2	-1.27845	1.02696	0.521362	1	1
43934.789224537039	43934.794398148151	3	3	1	0	1	0	3	1	3	0	3	1	3	1	1	5	9	5	5	9	5	8	9	10	8	8	7	7	7	5	5	5	4	2	2	3	7	742	46	2	0	24	2	-0.32318	1.16583	-0.400636	1	1
43934.388645833336	43934.391099537039	3	3	0	0	1	0	0	0	0	1	0	0	0	1	0	6	8	6	3	8	8	8	7	6	7	7	7	5	5	3	3	3	7	1	2	3	7	742	46	3	0	9	2	0.0471347	0.489278	-1.12255	0	1
43933.888101851851	43933.894699074073	3	1	3	0	0	0	0	0	3	0	5	3	5	0	1	3	8	6	7	9	9	4	5	5	5	2	2	3	3	4	1	4	2	2	2	1	7	742	46	3	0	24	2	0.415413	-0.956378	-1.39749	1	1
43932.376087962963	43932.383576388886	1	3	0	0	3	0	1	0	1	1	3	0	1	0	3	8	10	4	10	10	10	10	9	8	7	5	9	1	1	1	1	6	8	2	2	3	7	742	46	2	0	17	2	1.25834	0.966081	-2.72889	1	1
43931.934942129628	43931.945775462962	1	1	1	0	0	0	1	3	3	3	3	1	1	1	0	3	9	2	5	9	9	7	9	8	8	8	8	4	10	8	8	2	3	2	2	3	7	742	46	3	0	19	2	-0.517991	0.986436	0.184483	1	1
43931.928194444445	43931.936076388891	1	0	1	0	5	0	0	0	0	1	5	0	0	3	3	10	7	5	3	8	9	8	4	4	4	4	3	10	10	6	7	1	8	2	2	3	7	742	46	2	1	19	2	0.396136	-1.5695	1.08528	1	1
43931.900775462964	43931.905162037037	1	1	5	0	0	0	3	0	3	0	0	0	5	1	0	5	5	5	5	6	6	5	5	5	5	5	5	5	5	5	5	9	2	1	2	4	7	742	46	3	0	19	2	-0.584106	-0.418156	-0.280052	0	1
43931.880833333336	43931.887650462966	0	0	3	0	0	0	1	0	1	0	0	0	5	1	1	1	3	2	2	1	2	3	3	2	4	2	3	6	7	7	4	2	2	1	2	5	7	742	46	3	0	12	2	-2.08154	-1.34872	0.712996	0	1
43928.733124999999	43928.740937499999	0	1	1	0	1	0	0	1	0	0	1	0	1	0	3	7	9	7	5	5	9	8	9	9	9	9	9	7	7	7	7	9	6	2	2	4	7	742	46	2	0	9	2	-0.136996	1.21331	0.0810759	1	1
43928.577199074076	43928.579606481479	0	0	0	0	0	0	0	3	3	0	0	0	0	0	3	5	5	5	5	5	5	5	5	5	5	5	5	5	5	5	5	10	5	1	3	3	7	742	46	3	1	9	2	-0.739157	-0.415389	-0.20603	1	1
43928.292500000003	43928.295706018522	3	1	0	0	1	0	0	0	3	0	0	0	3	0	3	3	8	8	5	5	8	8	9	9	9	9	9	9	6	6	6	7	5	2	3	4	7	742	46	2	0	14	2	-0.495825	1.3983	-0.0598133	1	1
43925.52716435185	43925.531076388892	3	5	0	0	1	0	1	3	0	1	1	1	1	1	1	8	8	8	6	10	7	10	6	8	8	6	1	2	2	5	1	9	10	1	1	3	7	742	46	2	0	19	2	0.982457	-0.0555811	-1.76678	1	1
43924.738009259258	43924.741747685184	0	3	0	0	1	0	1	0	1	1	1	1	1	1	0	8	10	5	7	10	9	9	10	10	10	10	10	9	9	8	7	6	2	1	2	1	7	742	46	3	0	11	2	0.305205	1.54287	0.325349	1	1
43924.71665509259	43924.7187962963	1	0	0	0	0	0	0	1	1	3	0	0	5	5	5	9	7	8	8	10	10	10	10	10	10	10	10	10	10	10	10	10	10	2	2	3	7	742	46	2	0	21	2	0.477454	1.33224	1.07903	1	1
43924.592326388891	43924.597812499997	0	5	5	0	0	0	3	3	3	0	0	0	3	0	1	1	1	1	1	8	8	2	3	3	3	4	3	3	3	3	3	10	3	2	3	3	7	742	46	3	0	23	2	-1.39249	-0.663915	-1.16756	1	1
43921.755844907406	43921.75854166667	0	0	0	0	0	0	0	3	3	1	3	3	3	1	5	5	6	1	3	10	10	5	10	10	10	10	5	5	5	5	5	10	10	2	2	3	7	742	46	3	0	22	2	-0.754692	1.87719	-1.14473	1	1
43962.50309027778	43962.505601851852	3	3	3	3	3	3	3	3	3	3	3	3	3	3	3	1	1	1	1	1	1	1	1	1	1	1	1	1	1	1	1	5	5	1	3	3	8	42	1	3	1	45	4	-2.19353	-1.60776	-1.27894	1	1
43960.570810185185	43960.575914351852	5	5	5	5	5	0	5	5	5	5	5	5	5	5	0	9	10	10	10	10	10	10	2	10	8	10	10	10	10	10	8	10	10	1	3	4	8	42	1	3	1	65	4	1.22284	0.0649316	1.24198	1	1
43926.643553240741	43926.648333333331	3	5	5	3	3	3	5	3	3	3	3	1	3	3	3	10	7	1	7	8	7	6	6	8	10	6	6	7	9	7	10	7	9	2	3	3	8	42	1	2	1	49	4	-0.292891	0.246281	0.819545	1	1
43917.674016203702	43917.680393518516	3	5	3	5	5	3	1	3	3	5	3	1	0	3	1	8	10	8	5	8	9	7	6	8	6	8	7	9	9	8	9	10	10	1	3	3	8	42	1	3	1	44	4	0.343315	-0.103971	1.03791	1	1
43971.501296296294	43971.515439814815	1	3	3	0	1	0	5	3	3	3	3	5	3	3	3	2	6	6	6	2	9	9	2	10	9	10	7	7	7	4	8	10	10	2	4	3	8	42	1	3	1	39	3	-0.759798	0.841549	0.055317	1	1
43969.846828703703	43969.854733796295	3	3	3	1	3	1	0	0	0	0	3	5	5	3	3	7	10	2	5	7	5	5	7	7	4	5	4	4	3	5	9	10	7	1	2	3	8	42	1	1	1	33	3	-0.36281	-0.310435	-0.247818	1	1
43969.747129629628	43969.752754629626	5	3	1	1	3	1	0	0	0	3	3	3	3	3	0	8	10	5	8	10	5	8	10	10	9	6	10	10	6	5	10	10	10	2	2	3	8	42	1	1	1	29	3	0.114285	1.11666	0.325347	1	0
43969.664988425924	43969.670891203707	3	3	5	0	3	0	1	0	3	3	3	0	3	1	1	5	4	2	5	4	8	4	6	4	6	5	5	8	7	9	7	10	9	2	2	3	8	42	1	3	1	29	3	-1.07511	-0.487879	0.92745	1	1
43969.637372685182	43969.663472222222	3	3	5	1	1	0	3	0	1	1	1	3	5	1	3	6	8	5	4	3	6	6	6	6	5	6	6	8	9	7	8	7	7	1	3	3	8	42	1	3	1	31	3	-0.747869	-0.408941	1.07566	1	1
43969.63590277778	43969.639768518522	3	3	3	3	1	1	3	1	1	1	5	3	3	1	1	7	10	6	6	7	4	7	6	6	8	7	5	7	5	6	6	4	8	1	2	3	8	42	1	3	1	33	3	-0.0306176	-0.083525	0.0611667	1	1
43969.612905092596	43969.624224537038	3	5	5	0	1	0	3	0	0	3	3	0	3	0	3	5	7	5	9	5	9	5	9	9	5	7	5	1	1	2	7	10	9	2	3	1	8	42	1	3	1	29	3	-0.128009	0.799948	-1.65227	1	1
43962.657523148147	43962.661944444444	3	3	3	3	1	0	3	3	3	3	3	3	3	3	3	8	10	7	4	10	10	10	6	6	8	10	10	10	8	7	9	9	7	2	1	3	8	42	1	1	0	40	3	#NULL!	#NULL!	#NULL!	1	1
43962.619837962964	43962.628981481481	5	5	5	3	3	1	3	0	3	3	3	3	3	3	0	8	9	3	6	8	7	7	3	6	5	6	8	6	6	9	5	8	4	1	2	3	8	42	1	1	0	43	3	0.111435	-0.530737	0.315419	1	1
43962.364930555559	43962.381805555553	5	3	3	0	3	0	3	1	3	3	1	1	1	3	3	7	9	7	9	6	10	9	6	7	6	5	5	7	3	3	6	3	5	1	4	4	8	42	1	3	1	33	3	0.86423	-0.291372	-0.705522	1	1
43962.276377314818	43962.285624999997	3	5	5	1	3	1	5	0	3	1	3	1	3	1	3	4	8	2	6	3	6	7	1	1	5	4	3	5	7	9	9	8	5	2	2	3	8	42	1	1	1	38	3	-0.537712	-1.91905	1.2234	1	1
43961.705925925926	43961.728888888887	3	0	3	0	3	1	0	0	1	3	5	1	1	3	3	5	10	7	10	10	10	9	7	7	8	8	8	10	10	2	8	10	10	1	1	3	8	42	1	2	1	27	3	0.816643	0.346439	0.17893	0	1
43960.843969907408	43960.853541666664	3	3	3	0	3	0	3	0	3	1	3	3	3	3	1	5	8	7	5	5	7	7	7	5	6	5	5	6	5	5	8	7	6	1	2	3	8	42	1	3	0	32	3	-0.174393	-0.352745	0.0497944	1	1
43960.543078703704	43960.54787037037	3	5	5	0	3	0	5	1	3	3	3	0	5	3	0	1	9	4	6	8	7	10	1	8	7	3	3	7	3	2	5	8	6	2	3	3	8	42	1	1	1	39	3	0.157193	-0.620368	-0.856507	1	1
43947.438506944447	43947.444872685184	3	3	5	0	3	0	1	0	3	1	3	5	3	3	0	5	8	8	8	6	5	6	6	5	6	6	5	9	9	5	5	10	10	2	4	3	8	42	1	1	1	33	3	-0.0602582	-0.582446	0.585792	1	1
43945.841458333336	43945.845370370371	5	3	5	3	3	0	3	0	0	3	3	1	3	3	3	7	7	1	4	8	4	2	3	8	8	4	4	3	3	2	5	10	7	2	3	3	8	42	1	3	1	38	3	-0.820337	0.0181923	-1.07105	1	1
43945.837951388887	43945.842557870368	3	3	1	0	5	0	0	0	0	1	3	1	3	3	3	8	8	6	3	10	10	5	7	7	8	8	7	8	7	7	5	7	5	1	2	3	8	42	1	1	1	26	3	0.0840141	0.457741	0.000199087	0	1
43935.452928240738	43935.459456018521	5	3	5	1	3	1	3	0	3	3	3	1	5	3	0	6	8	3	3	7	5	8	5	8	10	10	10	7	8	5	8	10	6	2	4	1	8	42	1	3	1	39	3	-0.880705	1.21704	0.214072	1	1
43930.668182870373	43930.678587962961	0	5	5	0	1	0	3	1	3	3	3	0	5	0	5	1	1	1	3	2	3	4	1	1	1	3	5	4	1	3	2	6	8	2	1	3	8	42	1	1	0	34	3	-1.81308	-1.21035	-0.84419	0	1
43926.848749999997	43926.852812500001	3	3	3	1	1	0	0	0	1	5	5	3	3	3	3	5	7	4	4	8	8	6	3	3	5	4	4	8	8	4	8	8	8	2	3	1	8	42	1	3	1	34	3	-0.158013	-1.28083	0.573788	1	1
43926.653449074074	43926.659826388888	3	5	5	1	1	1	3	0	0	3	3	0	3	3	0	4	8	2	5	9	4	4	5	2	2	2	2	7	3	7	4	7	4	1	2	3	8	42	1	3	1	31	3	-0.360371	-1.69251	0.0415813	1	1
43926.594247685185	43926.597870370373	5	1	1	3	1	1	5	1	1	1	3	3	1	1	0	3	9	6	5	4	5	4	4	4	3	4	8	6	5	5	9	5	5	1	2	3	8	42	1	2	1	28	3	-0.712543	-0.866011	0.511238	1	1
43926.517916666664	43926.522453703707	5	3	3	3	1	3	0	3	0	3	3	5	0	3	0	7	8	1	6	9	9	4	1	1	2	1	1	1	8	5	8	8	8	2	3	5	8	42	1	2	0	35	3	0.348482	-2.60387	0.208332	1	1
43922.425520833334	43922.436539351853	3	5	0	0	5	0	3	0	3	3	1	3	3	5	0	8	5	2	6	1	1	3	4	7	7	4	8	8	8	6	9	1	2	2	3	3	8	42	1	3	1	34	3	-1.67411	-0.186641	1.28586	1	1
43920.71466435185	43920.721319444441	3	1	3	1	1	0	1	1	1	3	3	1	1	3	3	3	3	3	5	8	8	5	3	3	5	3	3	8	3	8	6	7	7	1	3	3	8	42	1	3	0	26	3	-0.58131	-1.2015	0.272535	1	1
43918.751307870371	43918.758437500001	3	3	5	3	3	0	3	0	3	3	3	3	5	3	3	1	1	1	3	3	2	1	1	5	1	1	3	3	1	3	4	10	10	1	2	3	8	42	1	3	1	43	3	-2.06354	-1.15459	-0.745217	1	1
43918.732210648152	43918.734606481485	5	3	3	1	3	0	3	0	3	3	3	3	3	3	3	8	10	5	9	10	10	8	5	5	8	1	8	10	9	4	10	8	7	2	4	3	8	42	1	3	1	39	3	1.00154	-0.949148	0.816838	1	1
43970.474907407406	43970.480682870373	1	1	1	0	1	0	1	0	0	0	1	0	1	0	0	3	9	3	5	5	6	2	5	4	8	5	6	2	7	3	3	10	10	1	3	3	8	42	1	3	0	7	1	-0.828766	-0.0663595	-0.791205	1	1
43970.35359953704	43970.36141203704	3	3	3	0	1	0	1	0	3	1	3	1	3	3	0	6	8	7	9	10	9	10	9	9	9	8	8	7	7	2	7	10	10	2	2	3	8	42	1	3	1	25	2	0.630973	1.13894	-0.733072	1	1
43969.633090277777	43969.652928240743	1	0	1	0	0	0	0	0	0	0	0	0	0	0	3	7	8	3	5	4	3	6	5	5	7	5	2	8	10	5	7	10	5	2	1	3	8	42	1	1	0	5	1	-0.736911	-0.873619	0.9852	1	1
43969.602766203701	43969.608530092592	0	0	0	0	0	0	0	0	0	0	0	0	0	0	0	1	1	1	1	1	1	1	2	2	4	4	3	2	1	1	1	10	10	2	3	3	8	42	1	3	1	0	1	-2.42666	-0.589289	-1.3676	1	1
43969.560486111113	43969.581747685188	3	5	3	0	0	0	1	1	3	1	1	0	3	1	1	4	4	4	5	5	5	5	4	5	6	5	4	7	7	5	4	8	7	1	4	3	8	42	1	3	1	23	2	-0.951734	-0.504673	0.1147	1	1
43962.754583333335	43962.765451388892	0	5	5	1	0	0	3	0	1	0	0	1	1	0	5	1	1	1	1	1	1	2	1	2	10	8	8	8	8	9	10	10	2	1	3	3	8	42	1	1	1	22	2	-3.07	0.0307797	1.79234	1	1
43962.527754629627	43962.536273148151	3	3	0	0	3	0	0	1	0	0	3	0	0	3	0	3	6	1	5	10	5	5	2	1	5	3	4	8	8	5	5	7	8	2	2	3	8	42	1	2	1	16	2	-0.541334	-1.54029	0.490316	1	1
43960.620706018519	43960.629756944443	5	3	0	0	5	0	0	0	0	1	3	0	0	0	1	10	10	10	8	10	7	10	7	7	10	7	7	7	10	1	1	10	10	2	4	1	8	42	1	3	0	18	2	1.29635	0.354741	-0.877481	0	1
43946.771828703706	43946.786979166667	1	5	0	0	0	0	0	0	1	0	1	0	1	1	0	5	8	5	5	8	8	6	3	8	8	5	5	5	8	5	8	6	3	1	3	3	8	42	1	3	1	10	2	-0.140339	-0.259196	0.142772	1	1
43945.993298611109	43946.002824074072	3	1	1	0	0	0	1	0	0	0	1	0	0	0	0	6	9	9	7	6	9	8	7	7	7	3	4	5	9	2	9	9	9	2	2	3	8	42	1	3	1	7	1	0.574586	-0.538652	-0.00452276	1	1
43931.343692129631	43931.351423611108	5	3	1	0	3	0	3	0	0	3	0	3	0	0	1	10	10	10	10	10	10	10	9	9	8	5	4	9	9	9	10	10	10	1	5	3	8	42	1	2	1	22	2	1.47828	-0.380847	1.0332	1	1
43927.820972222224	43927.828263888892	3	3	0	0	1	0	0	0	1	0	0	1	3	1	1	1	5	5	2	8	4	3	6	7	6	5	5	6	5	2	4	9	6	1	3	3	8	42	1	3	1	14	2	-1.29982	0.337103	-0.784847	1	1
43927.600555555553	43927.608252314814	5	3	0	0	3	0	0	0	0	3	3	0	0	3	3	10	10	10	10	10	10	10	5	5	9	5	5	9	9	5	10	10	10	2	2	3	8	42	1	2	1	23	2	1.65511	-0.970144	0.801449	1	1
43927.012800925928	43927.016423611109	0	0	1	0	0	0	1	0	1	0	0	0	0	0	3	9	10	10	10	10	10	10	10	10	6	6	2	10	10	7	7	10	10	2	4	3	8	42	1	3	1	6	1	1.47278	-0.326795	0.638421	1	1
43926.445509259262	43926.451365740744	3	0	1	0	1	0	3	0	3	0	1	0	1	0	0	3	3	1	1	3	2	3	1	4	4	1	2	4	2	2	2	2	2	1	2	3	8	42	1	3	0	13	2	-1.71558	-1.15195	-0.906759	0	1
43923.30709490741	43923.314247685186	3	3	5	0	1	0	0	0	3	1	1	0	1	1	5	2	2	1	2	2	2	2	1	1	1	1	2	5	5	1	2	7	7	1	3	3	8	42	1	3	1	24	2	-1.85946	-1.83067	-0.381956	1	1
43922.622673611113	43922.629837962966	3	3	3	0	0	0	3	1	3	1	1	0	1	0	0	9	10	9	10	10	10	10	8	8	5	3	5	7	4	3	2	10	10	2	2	3	8	42	1	2	1	19	2	1.76705	-0.417947	-1.20693	1	1
43917.750937500001	43917.761759259258	3	1	1	0	0	0	3	1	3	1	3	1	3	1	0	2	3	2	6	2	8	5	1	2	4	2	4	1	1	2	5	10	9	2	2	4	8	42	1	3	0	21	2	-0.85051	-1.18911	-1.19301	1	1
43917.721817129626	43917.726585648146	3	3	0	1	1	0	0	0	3	0	3	0	0	0	1	1	1	1	6	2	7	9	2	10	8	1	1	10	10	10	10	10	10	1	3	3	8	42	1	3	1	15	2	-1.47445	-0.811002	1.84556	1	1
43917.719212962962	43917.724432870367	5	1	3	0	0	0	0	0	0	0	0	1	0	3	0	1	8	1	1	1	10	10	1	1	1	1	1	8	1	1	8	10	10	1	2	3	8	42	1	1	0	13	2	-0.453233	-2.16771	-0.266822	0	1
43917.682708333334	43917.6877662037	3	1	3	0	0	0	0	0	0	0	3	0	0	0	0	9	10	9	10	10	9	8	5	9	8	8	8	8	9	9	9	8	7	2	2	3	8	42	1	3	0	10	2	1.01902	-0.00955235	0.950125	1	1
43917.651782407411	43917.657812500001	3	3	1	0	1	0	1	0	0	3	3	1	1	3	1	1	1	2	5	3	9	4	5	3	5	2	2	6	2	3	8	10	10	2	3	3	8	42	1	3	1	21	2	-1.26525	-0.805521	-0.365519	1	1
43917.646770833337	43917.652048611111	3	1	0	0	1	0	0	0	0	0	0	0	0	0	0	5	5	5	5	7	5	5	5	1	1	6	1	5	5	5	5	10	10	2	2	5	8	42	1	3	1	5	1	-0.374482	-1.56092	-0.0454592	1	1
43917.641967592594	43917.650937500002	5	5	0	0	0	0	0	0	3	0	0	0	0	0	1	2	1	1	1	1	1	1	6	6	1	1	1	4	10	1	10	10	10	1	3	3	8	42	1	3	1	14	2	-2.65423	-0.996059	0.692621	1	1
43960.683321759258	43960.690486111111	5	5	3	1	3	0	3	5	3	3	3	3	1	5	5	10	10	10	10	10	10	10	10	10	10	10	10	10	10	10	10	10	10	2	3	3	9	2260	12	3	0	48	4	1.07881	1.07508	1.13511	1	1
43960.577534722222	43960.585462962961	5	5	5	5	5	0	5	3	5	5	5	5	5	5	1	9	9	9	9	10	10	10	10	10	10	10	10	10	10	7	6	10	10	2	4	1	9	2260	12	3	0	64	4	#NULL!	#NULL!	#NULL!	1	1
43921.602256944447	43921.606400462966	5	3	3	3	3	3	3	5	3	5	3	5	3	3	0	10	10	10	10	10	10	10	10	10	10	10	10	10	10	10	10	10	10	2	1	3	9	2260	12	1	1	50	4	1.07881	1.07508	1.13511	1	1
43929.303368055553	43929.312800925924	5	5	5	5	5	3	5	3	3	5	5	5	5	5	0	10	10	10	10	10	10	10	10	10	10	10	10	10	10	10	10	10	10	2	4	1	9	2260	12	3	0	64	4	1.07881	1.07508	1.13511	1	1
43924.500787037039	43924.50677083333	5	3	3	0	3	0	3	5	3	3	5	5	3	3	0	6	10	10	10	10	10	6	5	5	10	5	5	10	10	10	5	10	10	1	3	3	9	2260	12	3	0	44	4	1.08411	-0.858537	1.0914	1	1
43923.69190972222	43923.695821759262	3	3	3	5	3	1	5	1	3	3	3	3	3	3	3	4	4	4	4	10	10	10	4	5	5	5	4	7	3	4	3	8	8	2	2	3	9	2260	12	3	1	45	4	0.209231	-0.42551	-1.02834	1	1
43935.283321759256	43935.291122685187	0	0	3	0	3	0	3	3	3	3	3	1	3	3	0	1	10	5	1	5	10	10	10	10	10	10	10	5	5	5	1	5	5	2	4	1	9	2260	12	3	0	28	3	-0.636231	2.33534	-1.55843	1	1
43924.708877314813	43924.719571759262	3	3	3	0	3	0	0	3	3	3	5	3	5	5	0	7	7	6	5	7	8	7	6	6	6	4	4	8	6	8	5	1	10	1	1	3	9	2260	12	1	1	39	3	0.108537	-0.663869	0.333438	0	0
43961.487847222219	43961.496562499997	5	3	3	5	1	1	1	3	1	3	3	3	3	3	3	9	7	8	9	9	10	10	9	9	9	9	7	10	10	10	10	8	8	2	1	2	9	2260	12	1	0	41	3	0.636873	0.585807	1.24963	1	1
43961.489664351851	43961.494756944441	3	3	1	0	3	0	1	3	3	1	1	3	3	3	1	7	9	5	6	10	9	5	7	7	8	8	5	8	8	8	7	9	10	2	1	3	9	2260	12	1	0	29	3	0.140562	0.116964	0.501086	0	0
43961.4843287037	43961.488888888889	3	5	3	1	5	0	0	0	5	3	5	1	3	0	5	10	10	10	7	10	10	7	5	5	10	10	10	10	1	10	1	10	10	2	1	2	9	2260	12	1	0	39	3	1.14903	0.45279	-0.445873	0	1
43961.450115740743	43961.459710648145	3	5	5	0	0	0	0	3	3	0	1	1	5	1	3	4	5	3	2	4	4	4	3	6	2	2	2	4	2	7	2	7	8	2	1	3	9	2260	12	1	0	30	3	-1.10103	-1.14939	-0.504101	0	1
43961.455358796295	43961.458611111113	3	5	3	0	0	0	0	0	3	3	3	0	3	3	1	5	8	5	5	3	5	4	10	8	9	7	8	10	9	9	8	10	7	2	1	2	9	2260	12	1	0	27	3	-1.27011	0.869877	1.2738	0	1
43961.430694444447	43961.458310185182	1	5	3	0	0	0	3	3	5	0	3	0	5	0	3	4	5	3	8	4	10	8	10	7	7	2	7	10	10	6	6	10	10	2	1	3	9	2260	12	1	1	31	3	-0.432092	0.145212	0.605772	1	1
43961.438055555554	43961.45412037037	3	1	0	0	1	0	3	0	3	1	3	3	3	3	3	10	10	10	8	10	9	10	7	6	8	9	9	6	5	7	4	8	9	2	1	2	9	2260	12	1	0	27	3	1.33563	0.362466	-0.529435	0	1
43960.909930555557	43960.913888888892	3	3	3	0	3	0	3	5	1	3	3	5	3	3	3	7	10	8	7	10	10	10	10	10	10	10	10	10	10	7	2	10	10	2	1	2	9	2260	12	1	1	41	3	0.697584	1.55656	-0.176222	1	1
43960.580729166664	43960.587905092594	5	3	3	0	3	0	3	0	3	0	1	3	3	3	1	7	10	7	7	10	10	10	9	8	8	8	9	10	10	10	8	7	10	2	2	3	9	2260	12	2	0	31	3	0.645233	0.521079	1.0222	1	1
43960.572083333333	43960.576597222222	3	3	3	3	1	1	3	3	3	3	3	3	3	3	3	4	4	4	3	3	2	4	3	4	4	4	3	6	8	3	5	8	8	#NULL!	3	3	9	2260	12	3	0	41	3	#NULL!	#NULL!	#NULL!	1	1
43953.694097222222	43953.698101851849	1	3	3	1	3	0	1	3	3	1	3	3	3	3	1	8	6	6	9	10	10	10	6	8	8	9	9	9	9	7	6	8	8	2	2	2	9	2260	12	3	1	32	3	0.599711	0.584669	0.30561	1	1
43941.779293981483	43941.793356481481	3	5	1	3	1	0	1	1	3	3	1	3	1	3	0	4	8	6	5	5	9	5	3	1	1	1	1	9	9	6	3	10	10	1	4	1	9	2260	12	3	0	29	3	0.184572	-2.63196	0.810982	1	1
43940.255324074074	43940.259027777778	3	5	3	3	3	1	0	0	0	1	3	3	3	3	3	8	9	9	10	9	10	10	9	9	9	9	9	9	9	9	1	10	10	2	1	1	9	2260	12	3	0	34	3	1.04247	0.92928	-0.0846623	1	1
43939.652604166666	43939.669374999998	3	5	3	0	1	0	1	5	3	1	1	3	5	5	3	3	7	4	10	10	5	7	4	7	10	9	4	9	2	10	7	9	4	2	1	3	9	2260	12	1	0	39	3	-0.208332	0.233195	0.291124	1	1
43939.635613425926	43939.639722222222	3	3	5	0	1	0	5	1	3	1	1	1	3	1	3	5	4	4	8	5	5	8	6	8	8	9	4	5	6	4	7	8	9	1	2	1	9	2260	12	2	1	31	3	-0.72454	0.633289	-0.320854	1	1
43939.594386574077	43939.597604166665	5	3	1	1	5	1	0	0	0	3	5	1	1	3	1	5	10	10	10	10	10	7	8	8	8	8	4	4	9	10	8	4	10	2	1	2	9	2260	12	1	1	30	3	0.904943	-0.0181348	0.431246	0	1
43939.591145833336	43939.596180555556	3	3	3	0	3	0	3	5	3	1	1	1	1	1	3	1	1	1	7	10	10	5	10	10	10	10	9	10	10	10	1	10	7	2	1	2	9	2260	12	1	1	31	3	-1.31141	2.14035	0.00517249	1	1
43939.583171296297	43939.586956018517	5	5	5	0	5	0	5	1	5	0	3	0	5	1	3	1	1	4	6	8	9	2	1	1	1	1	1	1	8	8	1	3	10	2	1	2	9	2260	12	1	1	43	3	-0.528221	-2.29608	-0.190619	0	1
43933.770185185182	43933.780069444445	3	3	3	1	3	0	5	0	3	1	3	5	5	3	1	7	10	7	6	5	5	6	1	1	1	2	2	8	8	10	4	9	10	2	2	3	9	2260	12	2	0	39	3	0.395846	-2.97716	1.42925	1	1
43922.746527777781	43922.752997685187	3	3	3	0	3	0	3	0	0	3	5	3	5	5	3	9	10	8	10	10	10	10	6	10	10	7	10	9	9	3	3	10	10	2	2	3	9	2260	12	3	1	39	3	1.27685	0.817399	-0.535717	1	1
43929.201168981483	43929.206250000003	3	3	1	1	3	0	3	3	1	3	5	3	1	1	3	10	10	10	10	10	10	10	10	10	9	9	10	10	10	9	10	10	10	1	2	5	9	2260	12	2	0	34	3	1.1347	0.903167	1.05051	1	1
43924.505844907406	43924.514560185184	5	3	3	3	3	0	3	1	1	3	5	3	3	3	3	10	10	10	10	10	10	10	10	10	10	7	5	10	10	10	5	10	10	2	2	3	9	2260	12	2	0	42	3	1.3999	0.363947	0.669731	1	1
43924.484861111108	43924.487685185188	3	3	3	3	3	3	0	0	1	1	3	1	1	3	0	4	1	1	8	10	9	5	10	10	10	10	10	10	10	10	10	10	7	2	3	3	9	2260	12	3	1	28	3	-1.31371	1.94873	1.06887	1	1
43923.813067129631	43923.815462962964	3	5	3	1	3	0	3	1	1	1	1	5	3	3	1	6	7	6	8	9	8	9	7	7	9	8	8	9	9	9	8	9	9	1	2	3	9	2260	12	2	1	34	3	0.128129	0.425317	0.876605	1	1
43960.924108796295	43960.933275462965	5	1	5	0	0	0	3	5	3	0	1	1	0	1	1	3	5	2	3	8	2	2	7	5	5	9	7	10	10	10	7	5	1	1	2	3	9	2260	12	2	1	26	3	-1.89322	0.186449	1.56728	1	1
43930.749143518522	43930.753645833334	5	3	3	1	1	1	1	0	1	3	3	1	1	1	3	8	10	6	9	10	10	10	6	7	6	7	8	4	4	4	6	9	7	1	1	5	9	2260	12	2	0	28	3	1.18264	0.157891	-1.00573	1	1
43962.39162037037	43962.396655092591	3	3	1	0	3	0	3	0	3	3	1	0	3	5	0	7	9	7	6	9	7	7	5	7	7	6	5	9	9	9	5	7	5	1	2	1	9	2260	12	3	0	28	3	0.319171	-0.524178	0.827771	0	1
43963.534143518518	43963.54005787037	1	0	1	0	1	0	3	3	1	1	3	1	0	3	3	6	9	7	7	10	10	7	7	6	6	4	8	7	5	5	5	10	10	2	1	2	9	2260	12	1	0	21	2	0.73279	-0.148149	-0.485109	1	1
43961.466828703706	43961.471666666665	3	1	5	0	3	0	0	1	1	0	3	1	1	3	3	5	9	8	3	8	3	7	5	7	8	3	3	10	10	10	1	8	8	2	1	2	9	2260	12	1	0	25	2	-0.195543	-0.834546	0.924344	0	1
43960.688634259262	43960.697893518518	1	0	1	0	0	0	5	0	3	0	0	0	3	0	0	1	1	1	4	9	9	7	5	8	3	6	8	10	10	10	3	10	5	2	2	3	9	2260	12	2	0	13	2	-1.19848	0.175333	0.711121	1	1
43960.671122685184	43960.678854166668	3	5	0	0	1	0	1	0	0	0	0	0	0	0	0	10	10	10	10	10	10	10	10	8	10	1	1	1	10	1	1	10	10	1	4	1	9	2260	12	2	0	10	2	1.98392	-0.35601	-1.62693	1	1
43939.672118055554	43939.675740740742	3	5	3	0	1	0	3	1	0	1	3	3	1	0	0	5	10	7	10	4	8	6	9	10	10	10	10	10	10	1	1	10	10	1	1	3	9	2260	12	1	1	24	2	-0.0945034	1.70555	-0.611966	1	1
43939.592407407406	43939.596273148149	1	0	1	0	0	0	0	1	0	0	0	0	0	0	0	1	4	2	4	4	3	3	4	1	9	8	9	3	2	6	8	8	8	1	2	3	9	2260	12	3	0	3	1	-1.94049	0.433404	-0.223587	1	1
43935.444502314815	43935.447858796295	0	5	0	0	3	0	0	0	0	0	3	0	0	0	0	1	10	10	10	1	1	10	5	5	1	5	5	5	5	5	5	1	1	1	3	1	9	2260	12	3	1	11	2	-0.115723	-1.13932	0.0997063	1	1
43935.396111111113	43935.402280092596	3	3	0	0	3	0	3	0	1	1	1	1	0	1	0	3	6	3	7	5	8	8	10	9	10	10	10	10	10	9	9	9	5	1	4	3	9	2260	12	3	1	17	2	-1.0986	1.69063	1.0528	1	1
43933.581585648149	43933.587175925924	0	5	0	0	0	0	0	0	0	0	1	0	0	0	0	1	7	1	7	10	10	10	8	8	2	2	2	10	10	10	4	10	8	2	2	3	9	2260	12	2	0	6	1	0.0781573	-0.926913	0.743331	1	1
43933.467152777775	43933.470682870371	3	3	3	0	0	0	1	1	1	1	1	1	3	1	0	8	8	7	8	8	8	8	6	5	5	5	3	9	9	7	10	8	8	1	2	3	9	2260	12	3	1	19	2	0.593456	-1.21816	1.22897	1	1
43928.891168981485	43928.897916666669	3	5	5	0	0	0	5	3	0	0	0	0	0	0	0	5	10	7	10	10	10	10	10	10	10	10	10	10	10	10	10	10	10	1	2	3	9	2260	12	3	0	21	2	0.493769	1.33072	1.0437	1	1
43932.038680555554	43932.044803240744	0	0	1	0	0	0	0	0	3	0	3	0	5	0	0	10	8	1	10	5	10	10	1	1	1	1	1	1	1	1	1	10	10	2	2	3	9	2260	12	3	1	12	2	1.38377	-2.42743	-1.7792	1	1
43929.93	43929.933634259258	1	3	0	0	1	0	0	3	3	0	3	1	0	1	3	5	5	5	5	7	8	2	8	7	7	8	9	7	10	7	7	1	4	1	2	3	9	2260	12	3	1	19	2	-1.02672	0.758392	0.609914	1	1
43927.456377314818	43927.4612037037	1	1	3	0	0	0	5	0	3	0	3	0	3	1	0	5	6	3	4	5	5	6	8	8	9	8	8	6	6	6	4	8	9	1	2	3	9	2260	12	2	0	20	2	-1.15921	1.25527	-0.380906	1	1
43924.483622685184	43924.498078703706	1	3	3	0	1	0	3	1	0	1	1	1	1	0	1	3	4	4	10	5	10	6	2	2	2	4	4	3	4	4	4	8	4	2	4	3	9	2260	12	2	0	17	2	0.0950044	-1.47782	-0.697544	1	1
43923.923576388886	43923.927673611113	0	0	0	0	3	0	0	0	0	0	0	3	5	0	3	4	7	3	4	4	6	7	8	7	8	8	8	8	9	8	6	8	8	2	4	3	9	2260	12	3	1	14	2	-1.15064	0.796529	0.649719	1	1
43923.843055555553	43923.847118055557	1	0	3	0	0	0	3	1	0	0	0	0	3	0	0	5	7	5	6	5	7	8	1	1	1	1	1	10	10	10	10	9	10	1	1	3	9	2260	12	2	0	11	2	0.0639031	-3.15787	2.36489	0	0
43923.497106481482	43923.621134259258	3	5	0	0	3	0	0	0	0	3	3	1	1	1	0	3	2	2	9	9	10	4	8	8	7	7	7	5	10	9	7	8	9	2	4	3	9	2260	12	3	1	20	2	-0.824578	0.711698	0.386495	1	1
43916.733946759261	43916.737175925926	5	5	3	1	5	0	1	1	3	5	5	5	3	1	1	10	10	5	8	8	8	1	1	8	8	10	10	10	10	10	10	10	10	1	1	2	10	85	0.6	2	0	44	4	-0.151711	-0.128534	1.88311	0	1
43961.285624999997	43961.290266203701	5	5	0	0	3	0	0	0	0	3	3	1	1	5	0	3	9	3	7	10	5	9	4	9	10	10	10	10	10	10	10	10	10	1	2	3	10	85	0.6	3	0	26	3	-0.583634	0.857777	1.43297	1	1
43919.422789351855	43919.42690972222	5	3	3	0	1	0	0	3	3	1	5	3	1	3	3	5	1	1	2	1	1	1	1	1	1	1	1	1	1	2	2	10	10	2	2	4	10	85	0.6	3	0	34	3	-1.85392	-1.81579	-0.992421	1	1
43916.605266203704	43916.610543981478	3	5	3	0	1	0	3	3	3	1	1	1	3	3	1	2	10	7	8	10	7	9	4	6	6	7	6	6	6	7	2	6	5	1	2	4	10	85	0.6	2	0	31	3	0.53994	-0.303177	-0.462542	1	1
43916.604618055557	43916.6090625	5	3	3	0	1	0	1	3	5	1	3	1	3	3	1	5	10	5	10	10	10	10	10	10	5	7	6	10	10	10	5	5	10	1	2	3	10	85	0.6	2	1	33	3	0.718658	0.287631	0.658301	1	1
43916.571979166663	43916.582870370374	5	1	0	3	3	0	1	0	3	3	3	3	3	3	3	7	9	9	10	8	9	9	9	8	7	9	9	9	8	7	10	4	9	1	3	3	10	85	0.6	3	0	34	3	0.62981	0.584364	0.713709	1	1
43916.559166666666	43916.565115740741	1	1	3	0	3	0	3	5	3	3	5	3	3	5	0	10	10	10	10	10	10	10	10	10	10	10	10	10	10	10	10	10	10	1	1	3	10	85	0.6	2	0	38	3	1.07881	1.07508	1.13511	1	1
43916.551689814813	43916.556516203702	3	3	3	0	0	0	3	0	3	3	3	3	3	1	0	5	7	4	5	8	8	7	8	3	5	8	8	7	7	4	5	7	7	2	2	2	10	85	0.6	2	0	28	3	-0.23888	0.165479	-0.272412	1	1
43916.552106481482	43916.555914351855	3	3	3	3	5	3	1	1	0	1	3	3	1	3	3	9	9	9	9	10	10	10	10	10	7	10	10	10	10	10	10	10	10	2	1	1	10	85	0.6	3	1	36	3	0.821942	0.907696	1.16704	1	1
43917.949942129628	43917.953634259262	3	0	1	0	3	0	3	0	0	3	0	0	3	0	0	7	10	10	6	10	8	6	8	10	5	8	7	10	10	10	10	10	10	2	1	2	10	85	0.6	2	1	16	2	0.343278	0.0694497	1.48394	1	1
43917.888518518521	43917.894282407404	3	3	0	0	1	0	0	1	3	1	3	3	5	1	1	5	10	5	7	10	8	10	5	5	2	2	1	8	5	5	7	9	10	1	1	3	10	85	0.6	1	0	25	2	0.94884	-1.77012	0.101408	1	1
43916.747453703705	43916.751782407409	3	1	0	0	1	0	1	0	1	1	3	1	3	0	1	6	9	8	4	1	4	4	7	7	8	9	6	9	6	9	7	5	9	2	1	3	10	85	0.6	3	0	16	2	-1.06434	0.341547	1.02848	1	1
43916.579560185186	43916.588865740741	5	1	3	0	0	0	1	0	1	0	5	1	1	3	1	10	10	10	10	10	10	10	8	10	10	10	6	10	10	10	10	10	10	1	1	3	10	85	0.6	3	0	22	2	1.21114	0.469529	1.24178	1	1
43930.190960648149	43930.194386574076	3	3	5	1	1	1	1	5	3	3	3	5	5	3	5	7	7	7	10	10	7	7	10	10	10	7	7	10	10	10	10	10	10	1	1	2	11	44	0.8	1	0	47	4	0.106843	0.778134	1.30291	0	1
43922.208032407405	43922.211423611108	3	3	3	3	3	3	3	3	3	3	3	3	3	3	3	8	7	8	9	9	9	9	8	8	8	8	8	9	9	9	7	7	7	2	5	5	11	44	0.8	3	1	45	4	0.56662	0.422423	0.727006	1	1
43960.611307870371	43960.615856481483	3	1	5	0	1	0	1	3	5	1	1	1	3	3	1	2	4	2	3	2	3	5	5	8	6	8	7	8	9	9	9	6	7	1	2	3	11	44	0.8	3	0	29	3	-2.21321	0.448864	1.4054	1	1
43931.045497685183	43931.050532407404	3	5	1	0	5	0	5	5	3	0	3	3	1	1	1	3	5	2	3	2	3	5	5	7	8	8	8	9	9	9	9	9	6	1	4	3	11	44	0.8	3	1	36	3	-2.09438	0.531809	1.51344	0	1
43929.372777777775	43929.377800925926	3	3	3	1	3	0	3	1	1	1	1	3	3	1	1	6	8	5	6	8	7	8	6	6	6	7	7	7	8	7	5	10	10	2	2	5	11	44	0.8	3	1	28	3	0.0128063	-0.0630292	0.224675	1	1
43929.138472222221	43929.149259259262	5	3	3	0	3	0	0	0	1	1	5	3	1	3	0	3	10	3	8	9	8	8	9	7	2	5	4	1	1	2	3	10	5	2	1	3	11	44	0.8	3	1	28	3	0.442457	0.059617	-2.13189	1	1
43929.127951388888	43929.132245370369	5	3	0	3	3	3	0	0	0	5	5	0	1	5	5	5	9	6	10	10	10	9	8	6	6	7	7	4	2	2	2	10	10	2	4	3	11	44	0.8	3	1	38	3	1.02311	0.480452	-1.96191	1	1
43922.996759259258	43923.001030092593	5	3	0	1	0	0	3	0	3	1	0	1	1	5	3	5	5	5	5	5	3	5	5	5	5	5	5	7	3	5	5	9	10	2	1	1	11	44	0.8	1	1	26	3	-0.893621	-0.388867	-0.140141	1	1
43965.092233796298	43965.096828703703	1	1	0	0	1	0	0	0	0	0	3	0	0	3	1	7	8	7	7	10	10	7	7	7	9	9	7	3	3	4	4	10	10	2	3	3	11	44	0.8	3	1	10	2	0.616373	0.901336	-1.5204	1	1
43962.357233796298	43962.364560185182	1	5	3	0	1	0	3	0	1	0	1	1	1	0	0	5	7	4	8	9	6	7	5	8	6	5	2	8	7	2	7	10	8	2	1	2	11	44	0.8	1	0	17	2	0.0220485	-0.435567	-0.118459	1	1
43962.237372685187	43962.261631944442	1	0	0	0	0	0	0	0	0	0	0	0	0	0	0	2	3	3	3	2	2	4	3	3	3	3	3	3	3	3	3	4	5	1	2	1	11	44	0.8	3	1	1	1	-1.6225	-0.977852	-0.704549	1	1
43962.230243055557	43962.235219907408	0	1	1	0	0	0	0	0	0	0	0	0	0	0	0	1	1	1	5	1	1	3	5	5	6	6	5	6	1	3	3	8	6	2	3	5	11	44	0.8	3	1	2	1	-2.34543	0.418466	-0.811195	1	1
43962.221354166664	43962.227476851855	1	0	0	0	0	0	0	0	0	0	0	0	0	0	0	4	8	6	5	10	10	8	8	9	3	9	7	8	10	8	3	10	10	1	2	3	11	44	0.8	2	1	1	1	0.122902	0.41134	0.107012	1	1
43961.407210648147	43961.422175925924	3	1	0	0	0	0	0	0	0	0	1	0	1	0	0	4	5	3	5	2	4	7	3	4	4	8	4	5	3	2	3	3	4	1	2	2	11	44	0.8	3	1	6	1	-1.00686	-0.331978	-0.849499	1	1
43961.231134259258	43961.239293981482	1	0	0	0	1	0	0	0	0	0	1	0	0	1	1	4	9	4	7	2	8	8	5	9	5	5	10	9	10	6	9	10	8	2	1	1	11	44	0.8	1	0	5	1	-0.580102	0.0570908	1.10076	1	1
43961.199942129628	43961.205381944441	3	3	1	1	0	0	3	1	1	1	1	1	1	1	0	5	9	8	8	5	10	10	8	8	9	9	6	10	10	8	5	9	8	2	1	1	11	44	0.8	1	1	18	2	0.323992	0.504718	0.637717	1	1
43961.178240740737	43961.181898148148	3	1	0	0	0	0	0	0	0	0	0	1	1	0	0	6	8	7	9	9	9	10	2	2	2	3	3	6	1	5	4	1	2	2	5	5	11	44	0.8	3	1	6	1	1.33756	-2.00813	-0.681876	1	1
43960.657708333332	43960.664085648146	1	1	1	0	0	0	0	1	1	0	1	0	0	0	0	1	3	1	3	3	5	3	3	3	3	5	3	3	10	5	3	5	5	2	2	3	11	44	0.8	3	1	6	1	-1.75946	-0.956205	0.127077	1	1
43960.599733796298	43960.606724537036	0	0	0	0	0	0	0	0	0	0	0	0	0	0	0	1	2	1	3	3	3	3	3	2	1	5	5	4	2	3	2	8	7	2	3	1	11	44	0.8	3	1	0	1	-1.86859	-0.723675	-0.878087	1	1
43930.394895833335	43930.403703703705	1	1	1	0	0	0	0	0	0	0	1	0	0	0	0	3	7	3	8	4	8	5	2	7	7	4	4	9	6	9	2	8	3	1	1	1	11	44	0.8	2	1	4	1	-0.46652	-0.730495	0.412814	1	1
43929.317997685182	43929.332812499997	3	1	0	0	1	0	1	0	0	0	1	1	0	0	0	7	8	3	8	10	9	10	2	10	10	9	8	10	10	10	10	10	6	1	1	1	11	44	0.8	1	1	8	1	0.198924	0.329591	1.38168	1	1
43929.207152777781	43929.2109837963	1	1	0	0	0	0	3	1	3	1	0	0	1	1	0	6	9	3	5	8	7	9	3	5	3	5	5	7	3	7	2	3	9	1	1	1	11	44	0.8	1	0	12	2	0.303686	-0.958529	-0.444684	1	1
43928.188136574077	43928.192337962966	3	1	0	0	0	0	0	0	0	0	1	3	0	0	3	3	6	5	3	4	7	7	5	3	7	2	7	9	9	2	2	10	10	1	3	3	11	44	0.8	3	0	11	2	-0.633981	-0.560867	-0.0889092	1	1
43927.673576388886	43927.678506944445	3	3	1	0	0	0	1	0	1	0	3	0	0	1	1	4	2	1	4	10	9	10	8	8	8	8	8	9	1	9	6	10	8	2	3	1	11	44	0.8	3	1	14	2	-0.731155	1.34317	-0.492727	1	1
43926.621527777781	43926.627476851849	3	3	0	0	3	0	0	0	0	0	3	1	1	3	0	3	7	5	7	8	7	7	2	5	8	7	5	5	8	5	5	5	5	2	3	2	11	44	0.8	3	0	17	2	-0.134323	-0.4015	-0.0922782	1	1
43924.428495370368	43924.434930555559	3	3	3	1	3	0	1	0	0	1	3	1	1	3	1	8	9	8	8	9	9	9	9	9	8	8	10	9	9	10	9	10	10	2	2	2	11	44	0.8	2	1	24	2	0.506221	0.722255	0.990499	1	1
43924.243587962963	43924.251493055555	3	3	3	3	3	0	3	0	3	0	0	1	1	1	1	2	8	5	5	3	6	5	5	8	6	5	5	5	5	5	2	8	6	2	3	2	11	44	0.8	1	1	25	2	-0.813917	0.079504	-0.64195	1	1
43924.212870370371	43924.218078703707	3	1	0	0	0	0	1	0	0	0	1	1	1	0	1	6	6	4	7	7	7	7	7	7	7	8	4	3	3	3	4	8	10	2	3	3	11	44	0.8	3	1	9	2	-0.152566	0.5518	-1.38931	1	1
43924.184236111112	43924.18855324074	3	5	1	0	5	0	3	0	1	0	0	0	1	1	0	5	7	5	7	7	8	8	7	8	8	8	8	8	1	8	5	7	6	2	3	1	11	44	0.8	3	0	20	2	-0.147209	0.894031	-0.510222	1	1
43923.806608796294	43923.815891203703	1	1	0	1	1	1	1	3	1	1	1	1	1	1	0	8	10	10	8	10	8	10	10	10	10	10	10	10	10	9	7	10	10	2	3	3	11	44	0.8	2	0	15	2	0.69532	1.28197	0.725758	1	1
43922.379895833335	43922.690810185188	0	0	0	0	3	0	0	0	0	0	3	3	0	3	5	7	9	9	10	8	10	8	8	8	7	7	7	2	1	1	1	8	8	2	2	1	11	44	0.8	3	1	17	2	1.16008	0.784239	-2.45519	1	1
43922.503217592595	43922.510057870371	0	0	0	0	0	0	0	0	0	0	0	0	0	0	0	5	1	1	1	1	1	1	5	9	10	10	1	6	10	1	10	10	10	2	3	3	11	44	0.8	3	1	0	1	-2.90545	0.961096	0.556499	1	1
43922.408414351848	43922.415914351855	3	1	1	1	1	3	3	0	0	0	0	1	1	1	0	2	8	8	8	2	8	8	1	8	10	10	10	8	8	10	10	10	10	2	2	1	11	44	0.8	3	1	16	2	-0.612705	0.409023	1.37357	1	1
43921.352465277778	43921.361597222225	3	3	3	1	1	1	0	0	0	3	3	0	0	1	1	7	10	9	9	10	10	10	2	9	2	3	2	1	1	9	7	9	7	2	2	2	11	44	0.8	3	1	20	2	1.65018	-1.53902	-0.653533	1	1
43935.827268518522	43935.832766203705	5	5	5	5	5	0	3	5	1	5	5	5	5	5	3	10	10	10	5	10	10	8	5	6	10	10	10	10	10	10	10	10	10	1	3	3	12	71	0.9	3	1	62	4	0.751593	0.174711	1.4814	1	1
43932.844039351854	43932.849594907406	5	3	3	3	3	5	3	3	0	5	3	3	3	3	3	10	10	10	10	10	10	10	10	10	10	10	10	10	10	10	10	10	10	2	1	3	12	71	0.9	2	0	48	4	1.07881	1.07508	1.13511	0	1
43917.812974537039	43917.816724537035	5	3	3	1	3	1	1	3	1	5	3	5	5	5	3	7	9	1	7	10	9	8	9	7	5	3	1	9	9	5	1	9	10	1	3	3	12	71	0.9	3	0	47	4	0.551096	-0.625355	-0.309633	1	1
43917.802372685182	43917.806273148148	3	5	5	1	3	0	3	5	3	3	5	3	5	3	0	8	8	8	8	8	8	8	8	5	8	8	8	5	1	8	1	6	10	2	1	2	12	71	0.9	3	1	47	4	0.679647	0.52575	-1.16971	1	1
43936.383391203701	43936.390775462962	5	3	0	3	5	1	0	3	3	5	5	3	3	0	3	8	10	8	3	10	8	8	8	8	7	9	7	8	8	7	7	8	10	1	2	2	12	71	0.9	3	0	42	3	0.326869	0.48938	0.303085	0	1
43935.801423611112	43935.807233796295	3	5	3	0	3	0	3	0	1	3	3	1	3	3	0	3	8	3	6	6	8	9	9	9	7	5	3	8	9	5	8	9	9	1	2	3	12	71	0.9	3	1	31	3	-0.392269	0.243053	0.317145	1	1
43935.788622685184	43935.795081018521	0	5	3	0	0	0	0	3	3	0	3	1	5	5	5	1	1	1	1	10	10	1	1	1	1	1	1	1	1	1	1	1	10	1	2	3	12	71	0.9	3	1	33	3	-0.798068	-1.63266	-1.94513	1	1
43935.775960648149	43935.782094907408	3	5	3	0	3	0	3	0	3	0	0	3	3	3	0	8	10	8	8	10	10	10	5	5	5	10	10	10	5	5	1	10	8	2	3	3	12	71	0.9	3	0	29	3	1.23013	0.103681	-0.609766	0	1
43934.483807870369	43934.602523148147	3	5	5	0	0	0	5	0	0	1	0	0	5	3	0	10	10	10	10	10	10	10	7	5	10	7	9	10	1	7	7	10	10	2	4	3	12	71	0.9	2	0	27	3	1.57442	0.164978	-0.226975	1	1
43934.358726851853	43934.364108796297	3	3	3	3	1	3	3	1	1	1	3	1	1	1	0	8	9	6	8	10	8	7	7	7	7	6	5	8	4	8	2	8	8	1	2	3	12	71	0.9	2	0	28	3	0.730105	-0.0950768	-0.422068	1	1
43933.414409722223	43933.422766203701	5	1	3	3	1	0	3	3	1	1	3	3	3	1	3	4	10	7	2	7	3	7	4	3	8	7	7	10	10	10	10	10	10	2	3	4	12	71	0.9	3	0	34	3	-0.708933	-0.719936	2.00956	1	1
43932.834293981483	43932.838321759256	5	3	3	0	0	0	0	0	0	0	3	3	3	3	3	8	8	8	10	10	10	10	8	8	9	9	8	10	8	10	6	8	6	1	2	3	12	71	0.9	3	1	26	3	0.917876	0.557167	0.609324	1	1
43930.776446759257	43930.783854166664	5	3	3	1	3	1	3	0	1	3	5	0	3	5	0	8	8	10	6	8	7	8	7	7	7	5	8	8	10	8	10	8	8	2	1	4	12	71	0.9	2	0	36	3	0.34785	-0.279672	1.2257	1	1
43930.358761574076	43930.372476851851	5	3	3	1	3	0	3	0	3	3	3	3	3	3	0	9	9	9	10	10	9	9	9	9	9	9	7	1	2	5	5	9	10	#NULL!	1	1	12	71	0.9	1	1	36	3	#NULL!	#NULL!	#NULL!	1	0
43929.663842592592	43929.671493055554	3	3	0	0	3	0	0	1	3	3	3	3	3	1	0	8	9	9	8	8	8	6	5	5	5	8	7	6	5	5	6	6	7	2	1	3	12	71	0.9	3	0	26	3	0.674011	-0.394689	-0.18668	1	1
43927.810925925929	43927.82880787037	3	1	3	1	3	0	0	3	5	1	1	0	3	1	3	5	8	7	4	8	6	8	7	8	6	9	2	8	7	6	7	8	9	2	3	3	12	71	0.9	3	0	28	3	-0.18792	0.0507261	0.261575	0	1
43926.850127314814	43926.855439814812	3	5	1	1	1	1	3	0	3	1	1	5	5	0	3	4	7	4	7	8	6	4	8	5	6	5	5	6	1	10	5	7	7	1	1	3	12	71	0.9	2	0	33	3	-0.433952	-0.11427	-0.198593	0	1
43926.590590277781	43926.594224537039	5	3	3	3	5	1	3	3	0	3	5	0	0	3	3	8	10	6	8	10	9	9	8	7	6	7	9	10	10	8	8	10	10	2	3	3	12	71	0.9	2	1	40	3	0.691739	0.0318806	0.976523	1	1
43926.543923611112	43926.555219907408	1	3	3	1	3	0	3	3	3	3	3	5	3	1	0	3	9	5	1	10	3	3	10	10	10	10	7	10	10	10	5	10	10	2	1	3	12	71	0.9	2	1	35	3	-1.44397	1.54524	0.859751	1	1
43926.519780092596	43926.523842592593	3	5	0	0	3	5	0	3	0	1	5	3	0	1	1	8	10	9	7	10	9	10	10	9	9	5	5	7	7	6	7	2	10	1	2	3	12	71	0.9	2	0	30	3	1.03507	0.351253	-0.168913	0	1
43926.517372685186	43926.522604166668	5	1	1	1	5	1	3	3	0	3	3	1	1	5	0	8	9	1	9	9	9	7	7	8	5	1	8	7	1	9	8	9	9	1	2	3	12	71	0.9	2	0	33	3	0.446513	-0.326343	-0.0604992	0	1
43926.190844907411	43926.194386574076	5	3	3	1	1	1	3	3	1	1	3	3	3	3	3	5	7	5	5	5	5	5	5	5	5	5	5	5	5	5	5	5	5	1	2	2	12	71	0.9	3	1	37	3	-0.580933	-0.491403	-0.19386	1	1
43925.857488425929	43925.958437499998	3	5	3	0	1	0	5	3	3	3	3	1	5	1	1	5	10	5	7	10	7	10	10	5	1	5	1	6	6	5	5	10	10	2	1	2	12	71	0.9	2	0	37	3	0.742762	-0.94669	-0.393456	1	1
43925.938750000001	43925.942187499997	3	5	5	3	1	1	3	3	5	1	1	3	3	3	3	8	10	10	6	10	6	6	10	10	10	10	10	10	10	10	10	10	10	2	1	3	12	71	0.9	2	0	43	3	0.0154897	1.25317	1.33755	1	1
43925.853067129632	43925.856863425928	3	3	3	0	3	0	3	3	3	1	1	0	3	3	3	7	9	4	6	9	6	6	4	4	4	4	3	3	2	4	2	5	4	2	3	3	12	71	0.9	3	0	32	3	0.440877	-1.04281	-1.24193	1	1
43925.734861111108	43925.738680555558	3	3	0	1	3	0	5	1	3	1	3	3	3	3	1	9	7	7	7	10	10	9	10	9	8	9	9	10	8	9	6	8	10	2	2	3	12	71	0.9	2	0	33	3	0.486847	1.04034	0.404554	1	1
43925.721655092595	43925.731226851851	5	1	3	0	3	1	0	3	0	3	3	3	3	3	3	7	9	7	10	10	9	9	8	9	7	5	5	10	4	9	4	9	9	2	1	3	12	71	0.9	2	0	34	3	0.997008	-0.01562	-0.0369834	0	1
43918.267187500001	43918.277060185188	3	5	5	0	1	0	0	0	0	1	5	3	3	3	1	5	10	5	5	10	10	10	10	10	10	10	10	7	1	1	1	6	10	1	2	3	12	71	0.9	3	1	30	3	0.401686	2.31807	-2.38894	1	1
43917.853819444441	43917.859560185185	5	3	3	1	3	0	0	1	1	0	1	3	3	1	1	10	10	1	5	3	4	6	5	8	7	10	7	5	5	6	8	8	10	1	4	3	12	71	0.9	3	1	26	3	-0.789524	0.547371	0.159961	1	1
43917.842916666668	43917.846620370372	5	5	5	1	3	0	3	0	3	3	3	1	3	3	3	10	10	10	10	10	10	10	10	10	10	10	10	10	1	10	10	10	10	2	2	2	12	71	0.9	3	1	41	3	1.18255	1.35339	0.136248	1	1
43937.123831018522	43937.129699074074	0	1	0	1	0	0	1	0	0	0	0	0	0	0	0	3	6	5	4	7	7	6	7	8	3	4	3	1	1	1	3	8	10	2	3	3	12	71	0.9	3	0	3	1	-0.339491	0.0825552	-2.07352	1	1
43935.95815972222	43935.962002314816	3	0	1	0	0	0	3	0	0	0	3	0	0	0	0	4	7	3	2	10	8	3	3	4	4	4	6	9	5	9	3	6	10	1	2	3	12	71	0.9	2	0	10	2	-0.501086	-0.953316	0.339976	1	1
43935.852025462962	43935.855474537035	3	3	1	0	0	0	0	1	0	0	0	0	0	0	0	4	9	8	10	9	9	7	7	7	5	4	4	3	4	6	4	5	8	1	1	3	12	71	0.9	3	0	8	1	0.859013	-0.455161	-0.922792	1	1
43935.795648148145	43935.799363425926	0	1	1	0	0	0	0	3	0	0	0	0	0	0	0	2	2	3	2	3	3	4	6	5	5	3	4	3	3	3	3	3	3	2	3	3	12	71	0.9	3	0	5	1	-1.77604	-0.0571359	-1.0162	1	1
43935.749374999999	43935.769930555558	1	3	0	0	3	0	0	0	0	1	0	0	0	0	0	6	6	5	7	7	7	7	8	8	7	6	6	6	6	8	8	10	6	2	2	3	12	71	0.9	3	0	8	1	-0.308294	0.336314	0.260325	1	1
43935.495613425926	43935.500891203701	3	5	1	1	1	0	3	0	1	0	3	1	1	0	0	2	3	2	2	5	4	5	6	6	6	6	6	9	1	2	2	10	10	1	3	3	12	71	0.9	2	0	20	2	-1.63476	0.659648	-1.0829	1	1
43935.488518518519	43935.492511574077	0	0	0	0	0	0	0	0	0	0	0	0	0	0	0	10	10	10	10	10	10	10	10	10	1	1	1	10	10	1	10	1	10	1	1	3	12	71	0.9	3	1	0	1	1.79653	-1.33718	0.446194	1	1
43934.457905092589	43934.465057870373	5	3	0	0	1	0	0	0	0	3	3	3	0	0	0	4	8	8	8	10	10	8	8	9	8	8	7	6	5	2	4	7	9	1	3	3	12	71	0.9	3	1	18	2	0.564735	1.03308	-1.33758	1	1
43934.382291666669	43934.389861111114	3	3	1	0	3	0	0	3	0	1	3	1	0	0	1	5	8	8	6	10	8	8	5	6	7	7	6	10	5	9	7	9	9	1	1	3	12	71	0.9	3	1	19	2	0.354708	-0.302963	0.600015	1	1
43933.541018518517	43933.54959490741	3	5	5	0	0	0	3	0	0	3	3	0	0	3	0	5	10	10	5	10	10	10	7	7	7	7	7	10	1	4	7	8	10	1	2	3	12	71	0.9	3	0	25	2	0.9051	0.304961	-0.658685	1	1
43932.681087962963	43932.688842592594	3	0	0	0	0	0	1	1	0	0	1	0	0	0	0	5	8	5	7	7	7	8	1	2	3	8	2	2	1	3	2	7	8	1	3	3	12	71	0.9	3	1	6	1	0.484625	-1.24612	-1.46421	1	1
43930.837962962964	43930.843148148146	3	3	1	1	1	0	0	0	1	1	1	0	3	1	1	4	9	7	7	8	8	5	1	1	1	1	1	2	6	2	1	8	8	2	2	5	12	71	0.9	1	0	17	2	0.834439	-2.57546	-0.945256	0	1
43930.249548611115	43930.252210648148	0	0	0	0	0	0	0	0	0	0	0	0	0	0	0	1	7	7	6	7	7	6	6	7	9	9	8	8	6	4	8	4	9	1	2	3	12	71	0.9	3	1	0	1	-0.687203	0.894585	-0.0281664	1	1
43928.829918981479	43928.836805555555	3	3	3	1	3	0	1	1	0	1	1	1	1	1	1	10	10	10	10	10	10	10	7	5	3	7	7	7	10	7	7	10	9	1	3	3	12	71	0.9	3	0	21	2	1.6381	-0.932641	0.616914	1	1
43928.824386574073	43928.825856481482	1	1	3	1	1	0	1	3	1	1	1	1	1	0	0	4	5	3	3	3	5	4	3	3	3	3	4	3	3	3	3	3	3	1	2	3	12	71	0.9	3	0	16	2	-1.02169	-1.02924	-0.823652	1	1
43928.315844907411	43928.339722222219	5	1	1	0	3	0	0	3	0	1	0	1	0	1	3	5	10	10	8	5	8	10	4	4	3	5	5	4	5	5	2	9	9	2	1	3	12	71	0.9	3	0	19	2	0.985835	-1.19613	-0.67336	1	1
43928.21702546296	43928.220775462964	3	3	3	1	3	0	3	0	3	0	0	1	3	1	0	1	1	1	3	4	2	1	1	1	1	2	1	1	3	3	7	9	9	2	3	3	12	71	0.9	3	0	24	2	-1.94865	-1.79429	-0.309039	1	1
43927.858483796299	43927.862986111111	0	0	0	0	0	0	0	0	0	0	0	0	0	0	0	1	1	1	2	4	5	1	2	2	2	2	2	3	4	1	2	1	1	2	1	2	12	71	0.9	3	0	0	1	-1.75634	-1.26104	-0.993648	1	1
43927.795173611114	43927.801192129627	3	3	3	1	1	0	0	0	1	3	3	3	1	3	0	5	10	10	10	10	10	10	5	5	5	1	1	7	7	3	1	10	10	2	2	3	12	71	0.9	3	0	25	2	1.81278	-1.67875	-0.754271	1	1
43927.771064814813	43927.775729166664	1	0	0	0	0	0	0	1	0	0	0	0	0	0	0	4	8	8	6	5	8	5	4	4	3	3	2	2	2	4	2	2	10	1	2	3	12	71	0.9	2	0	2	1	0.290979	-1.30642	-1.21996	1	1
43926.799513888887	43926.803240740737	5	5	3	1	3	0	0	0	0	1	3	1	1	1	1	6	8	7	7	10	10	10	7	7	7	4	4	8	8	7	7	10	10	2	1	3	12	71	0.9	2	0	25	2	0.824038	-0.499547	0.31892	0	1
43926.650381944448	43926.653715277775	3	5	1	0	1	0	0	1	0	1	1	1	1	3	1	2	1	2	3	5	2	5	6	8	6	2	2	8	8	4	8	6	10	2	2	2	12	71	0.9	3	0	19	2	-1.93457	-0.238244	0.583672	1	1
43926.545787037037	43926.575219907405	3	3	0	3	1	0	1	0	0	1	3	1	0	3	1	4	8	2	1	4	2	3	1	1	3	1	1	1	1	7	1	9	10	2	2	3	12	71	0.9	2	0	20	2	-0.98853	-2.01714	-0.698966	1	1
43926.520115740743	43926.529664351852	1	3	0	0	0	0	1	0	5	0	3	1	5	5	0	8	9	9	9	9	8	10	9	8	6	4	3	2	6	7	9	8	8	2	1	1	12	71	0.9	2	0	24	2	1.10738	-0.423424	-0.230521	0	1
43926.256365740737	43926.262685185182	0	5	0	0	0	0	0	0	0	0	1	1	3	1	3	3	5	5	5	7	5	5	9	9	9	8	8	7	7	7	7	2	8	2	2	3	12	71	0.9	2	0	14	2	-1.23527	1.36316	0.157055	1	1
43925.889224537037	43925.894768518519	5	3	1	1	1	1	0	3	1	0	1	3	1	0	3	9	9	10	7	10	10	10	8	8	8	6	7	6	10	10	8	10	10	2	1	2	12	71	0.9	2	0	24	2	1.08647	-0.039254	0.726733	0	1
43925.888287037036	43925.892974537041	3	5	0	0	1	0	0	0	0	0	0	3	0	0	0	5	10	5	5	10	5	10	10	10	5	5	5	1	1	1	5	5	10	2	2	3	12	71	0.9	2	0	12	2	0.299308	0.859342	-2.17695	1	1
43925.868622685186	43925.873726851853	3	3	1	0	3	0	0	0	1	1	3	0	3	1	0	5	7	6	5	4	5	7	7	5	7	5	4	7	7	8	8	7	9	2	1	5	12	71	0.9	2	0	19	2	-0.613741	-0.459757	0.824197	0	1
43925.852222222224	43925.857199074075	0	0	0	0	0	0	0	0	0	0	0	0	0	0	0	1	1	1	2	5	1	1	1	1	6	6	3	4	5	2	7	4	2	2	3	3	12	71	0.9	3	1	0	1	-2.30649	-0.743694	-0.0734964	0	1
43925.79105324074	43925.794687499998	3	3	3	0	3	0	0	0	0	1	3	1	1	0	1	5	5	5	5	8	8	8	5	5	5	5	5	9	10	8	7	7	9	2	2	3	12	71	0.9	3	0	19	2	-0.217664	-0.797964	1.06576	0	1
43925.74013888889	43925.743900462963	3	3	1	0	1	0	3	0	1	0	1	0	3	3	0	5	9	8	9	7	6	10	7	8	8	5	7	7	8	6	6	10	8	2	2	3	12	71	0.9	2	1	19	2	0.400229	0.108817	0.156986	1	1
43925.70888888889	43925.712395833332	3	5	5	0	1	0	3	1	1	0	0	0	1	1	1	2	6	6	3	3	8	5	4	2	2	2	1	3	2	1	1	2	4	2	2	3	12	71	0.9	3	0	22	2	-0.36341	-1.46648	-1.46979	1	1
43919.901585648149	43919.90457175926	1	5	3	0	0	0	0	0	0	0	3	0	0	1	0	10	10	7	10	10	8	10	3	5	5	5	5	7	6	6	6	10	10	2	2	3	12	71	0.9	3	0	13	2	1.49828	-1.31663	0.1436	1	1
43919.846238425926	43919.85260416667	3	3	0	0	0	0	3	1	3	0	1	1	1	1	1	7	10	7	8	7	4	7	4	5	5	5	2	8	3	6	4	4	9	1	3	3	12	71	0.9	3	0	18	2	0.4835	-1.2205	-0.0336146	1	1
43918.339780092596	43918.343819444446	3	5	3	0	0	0	0	0	0	3	3	0	5	0	3	10	7	7	7	8	8	8	4	4	6	5	5	9	9	8	1	10	10	2	2	2	12	71	0.9	2	0	25	2	0.773132	-1.13845	0.444645	0	1
43918.211145833331	43918.215671296297	5	1	0	0	1	0	0	0	0	1	1	0	0	0	0	6	10	6	10	7	10	8	10	10	8	8	8	10	10	3	5	10	10	1	3	3	12	71	0.9	3	1	9	2	0.45109	1.05939	-0.104792	1	1
43917.916643518518	43917.925243055557	5	1	1	0	1	0	1	0	1	0	3	5	0	1	0	9	9	7	7	10	10	10	8	9	9	9	9	10	10	6	9	10	9	2	1	2	12	71	0.9	1	1	19	2	0.686162	0.822375	0.636982	1	1
43917.833807870367	43917.836273148147	5	3	0	0	1	0	0	3	0	3	3	0	0	0	0	6	9	6	6	10	6	9	9	9	8	6	6	8	8	5	5	9	10	2	3	3	12	71	0.9	3	0	18	2	0.215982	0.593059	-0.183834	1	1
43961.935300925928	43961.947881944441	5	5	3	5	5	0	3	3	3	3	5	5	5	5	5	2	8	1	7	10	10	8	5	3	8	8	5	8	8	10	10	8	8	2	2	2	13	9	2	1	1	60	4	-0.171491	-0.409103	1.06994	0	0
43931.451967592591	43931.462199074071	1	3	5	0	3	0	5	3	5	1	5	3	5	3	3	9	10	7	5	6	2	10	9	2	10	7	10	10	10	10	10	10	7	2	1	2	13	9	2	1	1	45	4	-0.216228	-0.0433303	1.87023	1	0
43930.720949074072	43930.725937499999	3	3	3	3	3	1	3	5	1	3	5	5	0	3	3	7	8	5	2	1	5	5	6	7	7	6	4	8	10	10	10	8	7	1	2	1	13	9	2	3	0	44	4	-1.21538	-0.432611	1.84975	1	1
43930.717986111114	43930.721967592595	3	1	3	5	3	3	3	3	3	5	3	5	3	3	3	8	9	6	5	4	4	6	6	7	6	7	5	6	9	9	8	10	10	2	1	2	13	9	2	1	1	49	4	-0.515341	-0.366669	1.12668	0	0
43917.86519675926	43917.87290509259	5	3	3	5	5	3	5	1	1	5	5	3	1	5	1	10	10	10	10	10	10	10	7	7	8	3	1	9	10	10	8	9	10	1	1	2	13	9	2	1	1	51	4	1.71864	-1.37042	1.23938	1	1
43917.649583333332	43917.65388888889	5	3	3	3	3	1	5	1	3	3	5	3	3	5	3	10	10	10	10	10	10	10	8	8	6	9	9	9	10	9	8	10	6	2	1	2	13	9	2	2	1	49	4	1.33652	0.111173	0.935651	1	1
43916.814872685187	43916.819826388892	5	3	1	3	5	3	1	0	3	5	5	5	1	5	1	10	10	10	6	10	10	10	10	10	10	9	3	10	10	8	7	9	10	1	1	3	13	9	2	1	1	46	4	1.06784	0.515687	0.619985	1	1
43931.516493055555	43931.523379629631	5	3	1	3	3	0	0	0	0	1	3	5	1	3	1	8	10	1	1	10	10	10	5	7	8	4	1	6	7	1	1	8	4	2	1	3	13	9	2	1	0	29	3	0.579438	-0.341345	-1.34977	0	0
43930.949756944443	43930.957870370374	1	5	5	0	0	0	5	1	5	0	3	1	5	3	3	9	9	9	5	10	8	10	7	7	6	7	8	10	10	9	10	8	9	1	1	2	13	9	2	1	0	37	3	0.658006	-0.257657	1.40013	1	1
43930.938796296294	43930.957291666666	5	5	5	0	5	5	0	3	0	3	5	5	0	0	0	10	10	10	1	5	5	1	5	10	10	10	5	5	5	5	5	5	1	1	1	2	13	9	2	1	1	41	3	-0.553272	0.804952	-0.334386	1	1
43930.871898148151	43930.878379629627	3	5	3	0	0	0	0	3	3	3	3	0	3	0	3	8	9	8	10	10	5	10	1	5	5	5	5	8	8	4	10	5	3	2	1	2	13	9	2	1	1	29	3	1.03876	-1.54777	0.835002	1	1
43930.835787037038	43930.853125000001	1	1	1	5	1	0	3	0	1	3	1	1	5	3	0	9	10	7	7	8	9	10	7	8	10	9	7	10	10	10	10	5	6	2	2	3	13	9	2	2	0	26	3	0.547817	0.312373	1.41219	0	1
43930.806215277778	43930.822951388887	1	3	1	5	1	0	5	1	0	1	3	0	3	0	5	10	10	7	6	3	8	8	6	8	1	1	5	2	2	5	10	10	10	1	1	3	13	9	2	1	0	29	3	0.598424	-1.1597	-0.290849	1	1
43930.790324074071	43930.800451388888	5	3	0	3	3	3	3	1	1	3	3	3	3	1	3	5	10	1	10	6	8	6	7	5	5	5	4	6	10	8	8	7	8	1	2	3	13	9	2	2	0	38	3	-0.0419189	-0.819303	0.922566	1	1
43930.745115740741	43930.75377314815	3	1	3	5	3	0	3	3	5	1	3	3	3	5	0	9	6	1	10	10	10	10	3	5	5	7	10	1	1	10	10	6	6	2	1	2	13	9	2	1	1	41	3	0.636475	-0.194309	-0.361286	0	1
43920.688969907409	43920.698252314818	5	5	0	3	3	0	1	0	0	5	3	3	0	3	5	3	10	3	8	10	8	10	5	1	8	7	8	9	1	8	5	10	5	2	2	3	13	9	2	2	0	36	3	0.472684	-0.304609	-0.260966	0	1
43919.725613425922	43919.731793981482	0	3	0	3	1	5	5	1	0	3	1	3	0	0	1	1	2	1	3	4	4	2	2	6	5	6	8	9	10	5	6	3	4	#NULL!	3	1	13	9	2	1	0	26	3	#NULL!	#NULL!	#NULL!	0	1
43919.47619212963	43919.484131944446	3	5	5	0	3	0	3	0	0	0	3	5	0	0	3	5	10	5	10	1	5	10	5	5	1	10	1	10	10	1	10	10	10	1	3	3	13	9	2	3	0	30	3	-0.0676808	-1.17986	1.06805	1	1
43919.375578703701	43919.383136574077	1	3	3	0	1	0	3	3	3	3	3	1	3	3	3	7	9	9	4	2	4	5	1	8	4	6	4	10	9	8	10	10	9	1	1	4	13	9	2	1	1	33	3	-0.584986	-1.30937	1.97622	1	1
43918.776666666665	43918.808009259257	5	3	0	5	3	5	0	1	1	5	3	3	1	5	1	8	10	8	5	10	6	10	3	5	4	3	2	10	10	10	10	10	10	2	1	2	13	9	2	1	0	41	3	0.836567	-2.14506	1.94623	1	1
43918.585532407407	43918.595497685186	3	3	0	3	3	1	0	5	3	3	3	0	0	3	3	5	5	5	7	5	8	8	7	7	7	4	3	2	7	6	9	8	9	2	2	2	13	9	2	2	0	33	3	-0.259485	-0.232255	-0.067899	1	1
43917.740624999999	43917.749537037038	3	3	3	0	1	0	3	3	3	1	1	5	3	1	3	9	10	9	7	8	9	10	9	9	10	9	9	9	9	1	1	10	9	2	2	3	13	9	2	2	1	33	3	0.892308	1.30079	-0.990135	1	1
43917.597303240742	43917.600624999999	3	1	1	1	3	0	5	3	3	0	0	1	5	0	1	7	10	4	4	8	6	7	5	4	5	5	5	5	5	5	5	6	4	1	2	1	13	9	2	2	0	27	3	0.134793	-0.743823	-0.322233	0	1
43917.532500000001	43917.538576388892	3	3	1	3	5	0	5	3	1	3	3	3	1	5	1	3	10	2	4	10	9	5	4	6	4	4	3	6	6	4	3	9	7	1	2	3	13	9	2	3	1	40	3	0.037047	-0.805151	-0.631424	1	1
43917.372858796298	43917.385833333334	5	3	1	0	3	0	3	0	0	3	1	1	3	5	1	7	9	6	4	5	3	9	7	5	7	7	5	7	7	6	6	1	1	1	4	2	13	9	2	3	1	29	3	-0.343078	-0.16375	0.350974	1	1
43916.87871527778	43916.894097222219	5	3	0	0	5	0	0	0	0	5	5	0	0	5	0	9	10	9	10	10	10	10	8	10	10	10	10	10	10	7	5	10	10	2	2	5	13	9	2	2	1	28	3	1.11128	1.10992	0.274364	1	1
43916.846331018518	43916.852430555555	5	5	3	1	0	0	3	3	3	1	1	3	5	3	0	6	10	6	10	9	10	5	7	8	6	2	1	8	8	3	1	10	10	2	1	3	13	9	2	1	1	36	3	0.989155	-0.846472	-0.61691	1	1
43916.814375000002	43916.821631944447	5	5	1	1	3	0	3	3	1	3	3	3	3	3	3	10	10	5	8	10	8	10	10	10	10	8	10	10	10	6	7	8	8	2	1	2	13	9	2	1	0	40	3	0.585506	1.25375	0.375233	1	0
43960.569884259261	43960.580185185187	3	5	3	0	1	0	1	0	0	0	0	0	0	1	1	5	6	7	3	8	10	8	1	3	8	9	7	9	8	9	8	10	8	1	2	3	13	9	2	2	1	15	2	-0.0836274	-0.604226	1.09119	1	1
43934.636689814812	43934.640370370369	3	3	1	0	1	0	0	0	0	0	1	1	0	0	0	4	5	5	8	10	10	10	5	5	5	5	5	5	5	5	5	10	10	1	2	3	13	9	2	2	0	10	2	0.550651	-0.47994	-0.693889	1	1
43931.641180555554	43931.671886574077	1	1	3	0	3	5	1	0	5	0	0	1	1	1	3	4	7	3	5	3	3	2	2	4	3	8	4	6	8	5	4	9	9	1	1	5	13	9	2	1	0	25	2	-1.31031	-0.89921	0.471673	0	1
43931.476435185185	43931.487372685187	0	0	3	0	0	0	0	0	0	0	0	0	1	1	0	1	10	4	5	5	3	7	1	10	1	4	3	10	10	10	10	5	7	1	2	2	13	9	2	3	0	5	1	-0.899788	-1.49382	2.1343	1	1
43930.850092592591	43930.856516203705	1	3	5	1	0	0	1	0	0	1	1	0	0	5	5	9	10	7	3	1	1	4	6	8	7	3	7	7	8	5	6	4	4	#NULL!	5	1	13	9	2	2	0	23	2	#NULL!	#NULL!	#NULL!	1	1
43930.820196759261	43930.82471064815	3	3	5	0	0	0	3	3	0	3	1	0	1	1	0	2	8	1	5	10	9	5	5	1	8	9	9	3	10	6	10	9	5	1	1	2	13	9	2	1	1	23	2	-0.640415	0.0699283	0.395178	1	1
43930.72283564815	43930.729930555557	1	0	5	0	0	0	1	3	5	0	1	0	3	0	0	3	7	3	6	10	8	10	5	7	8	10	9	10	10	10	10	10	7	2	1	4	13	9	2	1	1	19	2	-0.417203	0.53343	1.36035	1	1
43930.704409722224	43930.708807870367	0	0	0	0	0	0	0	0	0	0	0	0	0	0	0	1	1	1	1	1	1	1	1	5	5	1	1	10	10	10	10	3	3	1	2	3	13	9	2	3	1	0	1	-2.81108	-1.65965	2.53982	1	1
43919.172384259262	43919.184155092589	1	3	1	0	0	0	0	1	1	0	0	1	0	0	5	4	3	5	3	6	10	5	1	1	1	4	1	1	1	10	2	1	3	1	2	5	13	9	2	2	1	13	2	-0.200045	-1.97789	-0.64579	1	1
43918.611157407409	43918.619305555556	3	0	0	0	0	0	0	1	0	0	0	0	0	0	0	5	7	7	6	8	8	7	4	4	4	4	3	7	8	8	8	9	9	2	1	2	13	9	2	3	0	4	1	0.234737	-1.50282	0.920343	1	1
43918.193020833336	43918.202199074076	5	5	0	0	0	0	0	0	0	5	5	1	0	0	0	10	10	10	10	10	10	10	10	10	10	10	10	10	10	10	10	1	10	2	1	2	13	9	2	1	1	21	2	1.07881	1.07508	1.13511	1	1
43917.769490740742	43917.772962962961	0	1	3	0	1	0	1	0	1	0	1	1	0	1	1	7	10	8	8	10	10	8	5	7	8	5	9	10	10	8	10	9	9	2	1	3	13	9	2	1	1	11	2	0.813153	-0.383836	1.28675	0	1
43917.642002314817	43917.737210648149	3	3	1	0	3	0	0	0	0	5	1	3	0	1	0	7	9	2	4	10	9	8	7	5	8	8	9	10	10	4	5	9	5	1	2	3	13	9	2	3	1	20	2	0.00235119	0.469576	0.16276	1	1
43917.577685185184	43917.579421296294	1	1	0	1	1	0	0	3	3	1	0	3	5	3	1	5	3	3	1	1	6	5	9	1	4	5	9	7	4	7	5	4	6	1	2	3	13	9	2	2	1	23	2	-1.63279	0.00338368	0.173112	1	1
43917.463634259257	43917.468055555553	1	0	0	0	0	0	0	0	0	0	0	0	0	0	3	1	1	1	5	10	10	8	1	8	6	1	1	8	10	8	1	10	7	1	1	2	13	9	2	1	0	4	1	-0.460611	-1.07137	0.160239	1	1
43917.187106481484	43917.191967592589	3	3	0	0	5	0	0	0	0	0	0	0	0	0	0	1	1	1	10	8	8	1	10	10	10	10	10	9	10	10	10	10	8	1	2	3	13	9	2	2	1	11	2	-1.90451	2.02872	1.13365	1	1
43917.030659722222	43917.034618055557	1	5	3	0	5	0	1	3	0	0	1	0	0	1	3	10	10	4	6	8	6	10	4	5	5	7	7	3	8	6	8	10	6	2	1	3	13	9	2	1	1	23	2	0.515541	-0.625111	0.184196	1	1
43916.988078703704	43916.99800925926	3	3	0	0	1	0	0	0	3	3	3	1	0	3	3	10	10	10	10	1	10	10	10	10	8	10	10	10	10	10	9	10	10	2	1	3	13	9	2	2	1	23	2	0.463065	0.909293	1.39516	1	1
43916.806886574072	43916.80945601852	1	0	5	0	0	0	1	0	1	3	1	1	0	0	1	6	2	3	3	1	3	7	1	2	6	6	6	6	3	9	4	8	4	1	1	2	13	9	2	2	1	14	2	-1.43098	-0.789285	0.399617	1	1
43916.321516203701	43916.331631944442	1	5	0	0	0	0	0	3	3	0	1	1	0	1	1	3	7	5	9	10	8	7	4	8	8	7	5	9	10	9	9	9	8	1	2	3	13	9	2	2	1	16	2	-0.0508548	-0.223788	1.20252	1	1
43917.513958333337	43917.521122685182	5	5	3	3	3	0	5	1	3	3	5	5	5	3	0	8	8	8	8	10	9	8	7	8	8	10	10	10	1	8	9	10	10	2	1	3	14	14	0.6	1	0	49	4	0.532779	0.931418	0.0251257	0	1
43917.443842592591	43917.456435185188	3	3	3	1	3	3	5	5	1	5	3	5	5	3	5	10	10	10	10	10	8	10	6	5	5	10	10	10	10	7	10	10	10	2	1	3	14	14	0.6	1	1	53	4	1.21368	-0.346303	1.26719	0	0
43916.789837962962	43916.795601851853	5	3	3	3	3	1	5	1	0	5	5	3	1	3	5	9	7	6	10	7	7	8	2	6	8	6	8	10	10	10	10	9	9	2	2	3	14	14	0.6	2	0	46	4	0.316731	-0.821523	1.88531	1	1
43919.601481481484	43919.604259259257	0	5	5	0	0	0	5	1	5	0	0	0	5	0	5	10	10	10	10	10	10	10	10	10	10	10	10	10	10	10	10	10	10	1	2	3	14	14	0.6	2	1	31	3	1.07881	1.07508	1.13511	1	1
43918.453229166669	43918.555381944447	5	3	1	3	3	0	3	1	1	5	3	3	3	5	1	10	8	8	8	8	8	5	8	5	8	8	9	10	10	4	10	10	7	2	1	5	14	14	0.6	1	0	40	3	0.291391	0.155603	0.956427	1	1
43917.815625000003	43917.820127314815	3	5	3	1	3	0	3	5	1	3	3	3	3	3	3	3	2	4	5	6	7	5	2	2	2	2	2	2	2	2	2	1	1	2	1	2	14	14	0.6	1	0	42	3	-0.470272	-1.49577	-1.37229	1	0
43917.744085648148	43917.749212962961	3	3	3	0	3	0	3	1	1	3	3	3	3	3	5	10	10	8	10	10	10	10	1	10	10	1	1	10	10	10	10	10	8	2	1	2	14	14	0.6	1	1	37	3	1.59859	-1.69216	1.66094	1	0
43917.477685185186	43917.52	5	3	3	3	3	0	1	0	1	3	1	3	3	3	0	6	6	2	7	10	10	9	7	9	9	9	9	10	10	10	9	10	10	1	1	2	14	14	0.6	1	1	32	3	-0.227155	0.944716	1.07928	1	1
43916.770520833335	43916.783842592595	3	3	5	3	3	0	3	1	3	3	3	3	3	3	3	5	5	10	10	10	10	10	5	5	5	3	8	10	10	10	4	10	10	2	4	1	14	14	0.6	3	0	42	3	0.989401	-1.04059	0.957137	1	1
43916.761689814812	43916.767835648148	5	1	3	1	1	0	5	5	3	1	3	0	5	3	1	10	10	10	8	10	10	10	6	8	10	8	5	3	3	3	3	7	8	2	2	2	14	14	0.6	2	0	37	3	1.59655	0.463086	-1.72518	1	1
43916.742037037038	43916.748032407406	1	3	3	0	3	0	0	3	3	3	1	3	3	3	0	5	5	5	5	5	5	5	5	5	5	5	5	5	5	5	5	10	10	1	2	3	14	14	0.6	3	1	29	3	-0.739157	-0.415389	-0.20603	1	1
43917.547083333331	43917.557708333334	1	1	3	1	3	0	3	0	3	0	0	0	0	0	0	7	10	5	9	9	9	9	6	7	7	7	6	6	6	5	6	7	8	2	1	2	14	14	0.6	2	0	15	2	0.793569	-0.00222344	-0.379965	1	1
43917.515960648147	43917.521041666667	3	3	5	0	0	0	3	1	3	0	1	1	0	1	1	3	7	3	5	5	2	1	7	8	5	5	5	7	9	10	10	5	10	1	1	2	14	14	0.6	1	0	22	2	-1.74257	-0.196974	1.60605	0	1
43917.253854166665	43917.259456018517	1	1	0	0	0	0	3	0	3	0	3	0	1	0	0	5	6	5	7	2	5	5	1	6	1	8	1	1	1	9	2	10	10	2	1	3	14	14	0.6	2	1	12	2	-0.529052	-1.15349	-0.612521	1	1
43947.781504629631	43947.783321759256	3	3	3	3	3	3	3	3	5	1	3	5	3	3	3	9	9	8	9	9	9	8	10	9	9	10	10	10	10	10	9	10	10	1	4	3	15	3822	547	1	0	47	4	0.467522	1.04001	1.15892	1	1
43947.258483796293	43947.266168981485	5	3	5	3	3	1	5	0	3	0	5	1	5	3	3	8	10	1	4	8	5	8	8	10	4	9	9	10	10	10	10	8	8	1	5	2	15	3822	547	1	0	45	4	-0.676498	0.565295	1.53957	1	1
43943.478807870371	43943.481631944444	5	3	3	3	3	3	3	3	3	3	3	3	3	3	3	5	8	2	8	8	8	8	8	8	8	8	8	8	8	8	8	9	9	1	3	3	15	3822	547	3	1	47	4	-0.29665	0.760169	0.506693	1	1
43941.348344907405	43941.352465277778	3	3	5	3	5	3	3	1	3	3	5	3	5	1	5	5	5	7	9	7	9	3	8	4	7	9	7	9	9	9	9	10	10	2	2	5	15	3822	547	1	0	51	4	-0.413976	0.0432413	1.24483	1	1
43966.342662037037	43966.346851851849	3	3	3	3	3	5	0	1	0	5	3	1	1	5	3	5	9	3	5	9	9	8	7	8	7	6	8	8	7	7	7	5	6	2	4	2	15	3822	547	2	1	39	3	-0.07492	0.422352	0.183416	1	1
43947.294166666667	43947.30127314815	3	3	1	3	3	1	3	1	1	3	3	1	1	3	3	2	9	3	4	9	8	7	8	8	7	9	9	9	9	9	7	9	9	1	4	3	15	3822	547	3	1	33	3	-0.715344	0.93047	0.680973	1	1
43946.789629629631	43946.796238425923	3	5	5	0	0	0	1	5	0	0	0	0	5	5	0	10	10	10	10	10	10	10	10	10	10	10	10	10	1	1	9	8	10	2	3	3	15	3822	547	3	0	29	3	1.30206	1.67304	-1.06143	1	1
43946.755787037036	43946.75886574074	5	3	1	1	1	1	1	3	1	0	3	1	1	3	3	2	5	2	5	6	6	5	6	5	5	5	6	8	8	7	4	10	10	2	4	3	15	3822	547	2	1	28	3	-1.11985	-0.22034	0.392686	1	1
43942.906412037039	43942.913993055554	3	3	1	5	3	1	0	1	0	3	5	3	1	5	3	6	8	6	5	9	9	5	4	4	3	4	6	6	7	7	6	7	10	2	4	3	15	3822	547	2	0	37	3	0.267405	-1.2065	0.337641	1	1
43941.551620370374	43941.557326388887	5	3	1	1	0	0	1	3	0	0	0	3	3	1	5	1	8	1	8	9	9	8	8	5	2	10	1	7	6	6	6	10	10	1	5	3	15	3822	547	1	1	26	3	-0.15419	-0.29652	-0.166602	1	1
43941.531782407408	43941.537407407406	5	3	0	3	3	1	0	5	0	1	3	1	1	3	3	6	8	5	7	8	9	8	3	7	3	6	3	9	9	8	3	7	8	1	3	3	15	3822	547	2	0	32	3	0.453939	-1.15489	0.566733	1	1
43941.470150462963	43941.475995370369	3	5	3	1	1	0	3	3	3	1	5	1	5	3	1	8	10	8	6	10	8	10	6	9	8	5	4	5	5	3	6	10	7	2	3	1	15	3822	547	3	1	38	3	1.0132	-0.00913733	-0.87294	1	1
43941.373425925929	43941.382152777776	3	3	3	1	1	0	3	0	0	3	1	3	5	1	3	8	8	8	3	8	8	8	9	7	8	2	2	8	8	2	7	8	9	1	4	5	15	3822	547	2	0	30	3	0.404745	-0.408811	-0.119866	1	1
43927.601458333331	43927.60497685185	0	3	1	0	0	0	1	0	0	1	1	0	3	1	3	1	8	1	7	7	7	6	1	1	1	7	1	5	6	6	2	3	6	1	3	3	15	3822	547	1	1	14	2	-0.249564	-1.81963	-0.170424	0	0
43927.50545138889	43927.51152777778	1	1	0	0	0	0	0	0	0	0	0	0	0	5	3	7	7	7	7	7	7	7	3	3	3	3	5	5	5	7	5	10	10	2	4	3	15	3822	547	3	0	10	2	0.468425	-1.61297	0.117216	1	1
43927.49454861111	43927.49726851852	1	1	0	0	0	0	1	1	0	0	1	1	1	1	0	1	4	1	2	3	2	2	1	2	2	1	1	3	1	3	2	10	3	1	2	2	15	3822	547	3	1	8	1	-1.67661	-1.65958	-0.880212	1	1
43927.282349537039	43927.28528935185	3	3	0	1	0	0	0	0	0	1	1	1	0	0	0	6	10	4	7	10	8	8	5	7	7	7	5	4	4	2	5	8	8	1	3	3	15	3822	547	2	0	10	2	0.554465	0.124978	-1.24676	1	1
43924.71802083333	43924.721736111111	3	3	5	0	1	0	0	0	0	0	1	0	3	0	0	9	10	8	8	10	10	10	6	6	7	6	5	4	4	2	7	3	1	1	2	3	15	3822	547	2	1	16	2	1.43808	-0.27956	-1.05909	1	1
43969.757627314815	43969.762187499997	5	3	0	1	1	1	0	0	0	0	3	0	0	3	0	5	3	1	10	10	5	6	10	8	8	10	5	5	5	6	1	10	10	2	4	3	15	3822	547	2	0	17	2	-0.654541	1.43124	-1.1848	1	1
43969.313298611109	43969.315659722219	1	1	1	0	0	0	0	0	3	0	1	1	1	1	1	5	6	5	5	7	7	7	5	6	5	6	5	5	5	4	3	3	4	1	4	3	15	3822	547	1	0	11	2	-0.20437	-0.166064	-0.783447	1	1
43966.464861111112	43966.471250000002	0	3	1	0	0	0	1	0	1	1	1	1	3	1	1	5	8	6	3	6	5	6	4	5	2	5	5	5	5	5	5	5	5	1	4	2	15	3822	547	3	0	14	2	-0.37167	-0.917567	-0.144995	1	1
43966.412442129629	43966.422754629632	3	3	1	3	1	0	1	0	0	0	1	1	0	1	0	2	6	2	2	3	2	3	1	1	1	1	3	2	5	2	1	8	8	1	4	2	15	3822	547	3	0	15	2	-1.31516	-1.87772	-0.724765	1	1
43966.320694444446	43966.35365740741	1	0	5	0	1	0	1	1	1	1	0	1	0	1	1	4	5	3	3	9	3	9	4	4	9	6	6	4	5	5	8	7	7	1	4	2	15	3822	547	2	0	14	2	-0.801132	0.0475558	-0.22019	1	1
43966.300520833334	43966.304930555554	1	1	1	1	1	1	1	1	1	1	1	1	0	0	0	2	1	1	1	1	1	3	5	5	5	5	4	6	5	4	5	8	8	1	4	2	15	3822	547	1	0	12	2	-2.59816	-0.0111737	0.0168606	1	1
43966.184444444443	43966.187986111108	5	5	1	0	0	0	3	0	0	0	0	3	1	0	0	5	5	5	5	5	5	5	5	5	5	5	5	5	5	5	5	5	5	1	3	2	15	3822	547	3	1	18	2	-0.739157	-0.415389	-0.20603	1	1
43965.834166666667	43965.837673611109	1	1	3	1	0	0	0	1	3	3	3	1	0	0	3	7	4	1	5	6	5	1	4	7	8	8	7	7	5	5	5	7	7	1	4	3	15	3822	547	3	0	20	2	-1.40029	0.582015	-0.106294	1	1
43965.771736111114	43965.778067129628	3	3	5	1	1	0	0	3	1	0	3	1	1	1	1	1	7	1	5	5	5	3	4	7	5	8	7	7	6	7	8	5	6	1	5	2	15	3822	547	2	0	24	2	-1.59395	0.216027	0.570929	1	1
43952.641539351855	43952.644594907404	3	1	3	1	1	0	1	1	1	1	1	1	1	1	1	4	6	4	2	3	3	4	5	4	2	4	6	6	6	5	5	6	6	1	2	3	15	3822	547	1	1	18	2	-1.35678	-0.782256	0.25938	1	1
43950.265150462961	43950.286006944443	3	3	1	1	1	0	1	1	0	1	1	1	3	1	0	9	10	7	9	10	10	10	10	10	8	9	9	6	6	7	8	10	10	1	3	3	15	3822	547	3	1	18	2	0.953151	1.16234	-0.294732	1	1
43949.579224537039	43949.640567129631	3	3	3	0	3	0	1	5	0	1	1	1	1	1	1	1	2	2	5	8	10	5	7	7	8	7	7	10	10	10	7	1	3	1	2	1	15	3822	547	3	1	24	2	-1.28997	0.614758	1.06115	1	1
43948.829247685186	43948.835833333331	0	0	0	0	0	0	0	0	0	0	3	0	0	0	0	2	1	2	5	9	5	5	1	1	10	9	1	5	1	1	5	5	10	1	4	1	15	3822	547	2	1	3	1	-1.0338	-0.203172	-1.22198	1	1
43948.504293981481	43948.507094907407	5	3	3	0	1	0	1	1	3	1	3	1	1	0	0	4	8	2	6	9	7	6	7	6	4	7	6	4	3	4	2	3	4	1	2	3	15	3822	547	3	0	23	2	-0.21046	0.283254	-1.37194	1	1
43948.468576388892	43948.474212962959	3	3	3	0	0	0	0	0	0	0	1	0	0	0	0	2	3	2	3	2	3	4	3	3	3	4	4	2	2	2	3	3	3	2	4	3	15	3822	547	2	0	10	2	-1.63715	-0.661646	-1.11228	1	1
43947.671840277777	43947.675023148149	5	5	5	0	0	0	0	0	3	1	1	1	3	1	0	5	7	3	3	5	5	5	5	4	2	8	6	5	5	5	9	10	10	1	3	2	15	3822	547	3	0	25	2	-1.00857	-0.448141	0.265048	1	1
43947.613391203704	43947.621990740743	5	3	1	0	1	0	1	0	0	1	0	1	0	0	0	1	3	1	5	3	2	7	4	6	2	8	5	8	8	8	8	9	8	1	4	2	15	3822	547	1	0	13	2	-1.93587	-0.351349	1.2014	1	1
43947.359976851854	43947.363356481481	0	1	1	0	0	0	5	3	3	3	3	1	1	0	0	2	1	1	1	7	7	1	3	6	6	9	9	9	9	9	6	8	8	1	3	3	15	3822	547	3	1	21	2	-2.20491	0.515428	1.01603	1	1
43946.826909722222	43946.830208333333	3	3	0	0	1	0	0	0	0	0	1	1	1	1	1	5	10	7	4	2	2	8	5	5	5	5	7	3	3	2	2	10	10	2	2	3	15	3822	547	3	0	12	2	-0.432727	-0.190892	-1.15258	1	1
43946.723310185182	43946.725856481484	0	0	0	0	0	0	0	1	1	0	0	0	0	1	1	1	4	4	5	2	8	7	1	4	1	6	4	4	5	5	10	3	3	1	4	2	15	3822	547	2	0	4	1	-0.973091	-1.23367	0.381487	1	1
43946.549004629633	43946.552418981482	5	5	0	0	0	0	0	0	0	0	0	5	0	0	0	3	5	3	5	8	8	10	2	2	2	2	2	1	1	1	1	10	8	1	4	1	15	3822	547	1	1	15	2	0.344096	-1.49087	-2.03721	1	1
43945.592997685184	43945.596782407411	1	5	0	3	3	3	5	3	0	0	0	0	0	0	0	6	8	6	6	9	10	10	8	8	8	9	8	10	10	9	9	10	10	2	4	3	15	3822	547	2	1	23	2	0.194176	0.602307	1.04061	1	1
43945.466747685183	43945.471250000002	1	1	0	0	0	0	0	1	0	1	1	0	1	0	1	8	8	8	7	9	7	8	7	9	9	9	9	9	9	6	6	8	8	1	4	3	15	3822	547	3	0	7	1	0.241584	0.867242	0.311514	1	1
43945.338125000002	43945.340798611112	1	1	3	0	3	0	1	0	1	0	1	1	1	1	1	6	6	5	4	6	6	5	6	5	5	5	5	5	5	5	5	6	6	1	4	3	15	3822	547	3	0	15	2	-0.522862	-0.353792	-0.301816	1	1
43942.552662037036	43942.554062499999	0	0	0	0	0	0	0	0	0	0	0	0	0	0	0	2	2	2	2	2	2	2	2	2	2	2	2	2	2	4	2	2	1	1	4	3	15	3822	547	3	1	0	1	-1.85168	-1.3766	-0.769047	1	1
43942.309340277781	43942.312824074077	1	1	0	0	0	0	0	0	0	1	0	0	0	0	0	4	4	4	4	6	6	4	4	4	5	5	5	3	3	2	4	6	6	1	4	3	15	3822	547	2	1	3	1	-0.820646	-0.300494	-1.12558	1	1
43942.303182870368	43942.309548611112	3	3	0	0	3	0	0	0	0	1	3	0	0	1	1	7	10	7	5	7	10	5	5	10	8	7	9	9	9	3	10	10	10	1	2	3	15	3822	547	3	1	15	2	0.0166737	0.51897	0.495256	1	1
43941.528865740744	43941.533020833333	1	1	3	0	1	0	0	3	3	1	1	1	5	3	1	8	9	6	7	6	7	10	7	6	6	8	7	9	9	9	9	9	9	1	4	3	15	3822	547	3	1	24	2	0.200109	-0.215008	1.24954	1	1
43941.468692129631	43941.47216435185	0	0	0	0	3	0	0	0	0	0	0	0	0	0	0	2	6	1	1	6	6	2	6	1	1	1	1	6	6	8	2	8	8	1	4	3	15	3822	547	2	1	3	1	-1.16039	-1.79687	0.227708	1	1
43941.439375000002	43941.443310185183	3	3	3	1	1	1	1	0	1	0	1	1	1	0	0	4	6	4	4	8	5	5	5	5	5	7	6	7	7	5	7	6	6	1	4	3	15	3822	547	3	0	17	2	-0.825414	-0.194968	0.282114	1	1
43941.364814814813	43941.434074074074	3	3	0	0	0	0	1	1	1	0	1	3	1	1	3	7	9	1	3	8	6	6	2	1	1	5	5	2	2	4	3	6	7	1	4	2	15	3822	547	2	0	18	2	-0.00882123	-1.44624	-1.03336	1	1
43941.407187500001	43941.410104166665	0	1	3	0	0	0	5	0	0	0	0	0	1	0	0	3	3	3	3	7	8	4	5	5	4	5	5	7	7	4	3	8	10	1	3	1	15	3822	547	3	1	10	2	-0.988374	-0.296139	-0.316918	1	1
43941.345289351855	43941.349537037036	1	5	3	0	1	0	1	0	0	0	0	3	0	0	3	9	9	2	9	10	9	10	9	10	10	10	9	1	1	1	5	1	5	1	3	2	15	3822	547	3	1	17	2	0.624464	2.05332	-2.46975	1	1
2020-03-23T08:11:48.348+08:00	2020-03-23T08:20:48.216+08:00	5	3	3	3	3	3	3	5	3	5	3	3	3	3	3	5	8	5	5	7	6	6	6	9	8	6	8	9	8	8	7	7	9	1	3	2	16	58	3	3	1	51	4	-0.600332	0.432728	0.748158	1	1
2020-03-23T15:41:02.146+08:00	2020-03-23T16:28:47.129+08:00	3	3	3	1	1	3	3	3	3	3	3	3	3	3	3	5	8	6	6	10	10	8	9	9	9	9	9	6	6	6	6	10	10	1	2	3	16	58	3	3	1	41	3	0.140298	1.41698	-0.624347	1	1
43941.805972222224	43941.80978009259	3	3	3	0	3	3	3	1	3	1	3	3	3	3	0	5	7	2	8	10	8	4	8	7	7	8	8	8	4	8	8	9	10	2	1	3	17	27	1	2	1	35	3	-0.437461	0.710421	0.130305	1	1
43916.353668981479	43916.361319444448	5	3	0	0	0	0	0	0	5	5	3	5	0	5	3	1	10	2	10	10	8	10	10	10	10	10	10	10	10	10	10	10	4	1	4	3	17	27	1	3	1	34	3	-0.320584	1.61741	1.02276	1	1
43942.250787037039	43942.260115740741	3	3	5	0	1	0	0	0	3	1	1	1	3	3	0	8	10	8	9	9	10	9	8	7	8	5	6	5	4	5	5	8	9	2	4	3	17	27	1	2	1	24	2	1.22551	0.0752227	-0.881981	1	1
43941.63653935185	43941.643530092595	1	1	0	0	0	0	0	0	5	0	0	0	5	0	5	8	8	8	8	8	7	8	8	7	6	7	8	8	5	8	8	9	9	1	2	3	17	27	1	2	0	17	2	0.388222	0.15126	0.393608	1	1
43973.10125	43973.107835648145	5	5	1	0	1	0	0	5	0	1	3	3	3	3	0	8	8	1	9	9	9	5	5	5	5	4	7	7	5	3	3	10	4	2	1	3	18	132	7	3	0	30	3	0.388087	-0.465861	-0.716258	0	1
43971.367708333331	43971.39949074074	3	0	3	0	1	0	1	1	1	0	3	5	5	1	3	2	2	2	2	2	2	1	1	1	1	1	1	3	2	7	10	6	8	2	3	1	18	132	7	1	1	27	3	-2.02694	-2.17257	0.718844	0	0
43971.171851851854	43971.175925925927	3	3	3	3	3	3	3	3	0	3	3	3	0	3	3	5	1	7	5	6	5	1	6	4	4	10	6	4	10	8	8	5	3	1	4	1	18	132	7	3	1	39	3	-1.44155	-0.0810682	0.91821	1	1
43970.470208333332	43970.475949074076	3	3	3	1	1	0	1	1	1	1	3	3	3	3	3	2	3	2	2	3	2	2	5	3	3	2	3	3	6	7	7	2	2	1	4	3	18	132	7	3	1	30	3	-2.01063	-1.10709	0.490428	1	1
43970.169189814813	43970.184490740743	3	5	5	0	1	1	3	3	0	0	1	1	1	3	0	4	8	3	8	5	5	5	5	6	8	8	6	6	1	7	8	10	10	1	3	3	18	132	7	3	0	27	3	-0.72744	0.303532	-0.122759	1	1
43966.378171296295	43966.384155092594	3	1	1	3	1	3	3	3	1	1	1	3	3	1	1	3	10	2	7	7	7	7	10	10	10	9	9	9	1	3	8	5	5	2	2	3	18	132	7	3	1	29	3	-0.630767	2.0017	-0.894069	1	1
43966.302708333336	43966.311759259261	3	5	1	0	1	0	0	0	0	3	3	5	3	3	1	2	10	2	3	5	8	7	8	8	8	8	8	10	10	10	10	10	8	1	2	3	18	132	7	3	0	28	3	-1.13034	0.707867	1.49111	1	1
43966.262083333335	43966.263958333337	3	3	3	3	3	3	1	3	3	3	3	3	1	3	3	6	5	6	6	6	5	6	6	7	5	6	5	6	6	6	6	5	5	1	2	3	18	132	7	3	0	41	3	-0.522441	-0.152965	0.0899312	1	1
2020-03-23T10:46:02.825+09:00	2020-03-23T10:51:08.760+09:00	5	3	0	0	3	1	1	0	0	5	5	0	0	5	3	10	10	6	7	8	8	8	8	7	6	7	6	6	6	7	7	6	6	1	3	3	18	132	7	3	0	31	3	0.645103	-0.0392966	0.0562674	1	1
2020-04-10T15:39:53.532+09:00	2020-04-10T15:48:16.836+09:00	5	3	1	1	3	1	1	3	1	1	3	1	1	1	3	8	8	8	7	6	7	8	8	8	9	8	8	9	8	8	9	10	10	1	3	3	18	132	7	3	1	29	3	0.00560771	0.567797	0.900917	1	1
43933.29828703704	43933.305162037039	1	5	0	0	0	0	0	0	1	1	0	0	0	0	0	5	9	5	5	10	10	10	6	6	6	1	1	4	1	1	1	5	10	2	1	2	18	132	7	2	0	8	1	1.06709	-0.72799	-2.14041	0	1
43972.20039351852	43972.204652777778	5	1	0	3	1	1	1	1	1	1	1	1	1	1	1	5	9	2	9	10	10	10	10	7	7	4	5	4	4	4	6	9	9	2	3	5	18	132	7	3	1	20	2	0.674268	0.345116	-1.18677	1	1
43972.168449074074	43972.173333333332	3	1	1	0	0	0	0	1	0	0	1	1	1	1	1	8	8	3	6	6	6	8	8	8	3	5	3	8	7	7	3	10	8	2	1	1	18	132	7	3	0	11	2	-0.0475842	-0.449653	0.103845	0	1
43972.139907407407	43972.144884259258	1	0	0	0	0	0	0	0	0	0	0	0	0	0	0	3	8	2	4	5	7	8	4	3	2	4	2	5	3	4	6	4	8	1	1	3	18	132	7	3	0	1	1	-0.330953	-1.31681	-0.415125	0	1
43971.990740740737	43971.993067129632	1	1	1	1	1	1	1	1	1	1	1	1	1	1	1	5	5	5	5	5	4	4	4	4	4	4	4	4	4	4	4	7	7	1	3	3	18	132	7	3	1	15	2	-0.730457	-0.84075	-0.47921	1	1
43971.434537037036	43971.44939814815	3	3	3	0	1	0	1	1	1	3	1	1	1	1	1	8	8	10	8	9	9	8	4	7	7	9	7	8	8	8	4	9	9	1	2	3	18	132	7	3	0	21	2	0.839467	-0.158224	0.297582	1	1
43971.410752314812	43971.434120370373	3	1	1	3	3	0	3	0	0	0	3	0	0	5	3	1	1	1	1	1	1	1	8	1	8	3	1	2	5	1	6	8	1	1	1	2	18	132	7	3	0	25	2	-2.64389	-0.169344	-0.616614	0	0
43971.276064814818	43971.298067129632	1	0	0	0	0	0	0	0	0	0	0	0	0	0	0	6	5	4	3	5	2	5	5	3	3	4	4	2	1	2	3	6	4	1	2	3	18	132	7	3	0	1	1	-0.850588	-0.682178	-1.31083	1	1
43971.120289351849	43971.139398148145	1	0	0	0	0	0	0	0	0	0	3	1	0	0	0	5	5	5	5	5	5	5	5	5	5	10	3	5	5	8	3	6	2	1	2	1	18	132	7	3	0	5	1	-0.836619	-0.133235	-0.123296	1	1
43971.065011574072	43971.07130787037	1	1	0	0	1	1	1	1	0	0	1	1	0	1	1	7	10	10	10	10	10	10	10	10	10	10	10	10	10	8	8	10	10	1	3	3	18	132	7	3	1	10	2	0.920231	1.27747	0.634138	1	1
43970.504583333335	43970.515069444446	1	1	1	0	1	0	1	3	0	0	5	3	3	1	3	7	7	5	7	9	9	6	9	9	7	9	10	8	8	8	8	5	7	1	3	2	18	132	7	3	1	23	2	-0.187955	1.09813	0.441433	1	1
43970.396527777775	43970.402245370373	0	0	0	0	0	0	0	0	0	0	1	1	0	0	1	3	3	2	4	5	5	5	5	5	4	5	5	5	5	5	5	6	5	1	4	3	18	132	7	3	1	3	1	-1.31891	-0.255412	-0.253116	1	1
43970.376643518517	43970.385138888887	1	1	0	0	0	0	0	0	0	0	1	1	1	0	1	3	3	4	3	3	3	4	3	3	3	3	2	3	3	2	4	7	6	1	4	3	18	132	7	3	1	6	1	-1.30906	-1.12502	-0.759356	1	1
43970.368344907409	43970.373564814814	1	1	1	0	0	0	1	3	0	0	5	3	3	1	1	5	5	5	8	5	8	8	10	10	10	8	8	10	5	8	10	10	10	1	3	3	18	132	7	3	1	20	2	-0.680503	1.45831	0.541711	1	1
43970.336111111108	43970.366701388892	3	1	1	0	1	0	3	0	0	3	1	1	1	3	1	8	10	7	5	10	8	5	9	6	8	9	8	8	8	5	5	10	8	2	3	2	18	132	7	3	1	19	2	0.241239	0.646956	-0.091822	1	1
43970.354594907411	43970.359386574077	1	1	0	0	0	0	0	0	1	1	1	0	1	0	0	1	1	1	1	1	1	1	9	5	6	10	7	7	8	5	8	6	9	1	1	1	18	132	7	3	0	6	1	-3.25268	1.19096	0.671025	1	1
43970.305254629631	43970.329664351855	3	3	0	0	3	0	0	3	0	3	3	1	0	1	0	5	8	6	2	1	3	6	9	6	6	9	7	10	10	3	5	8	8	1	4	1	18	132	7	3	1	20	2	-1.39568	0.618092	0.573561	1	1
43970.314247685186	43970.320844907408	1	0	0	0	0	0	0	0	0	0	0	0	0	0	0	1	4	3	3	6	6	1	3	3	2	9	4	10	8	6	6	10	8	1	4	3	18	132	7	3	1	1	1	-1.62356	-0.789065	0.976684	1	1
43970.30846064815	43970.314502314817	0	0	0	0	0	0	0	0	0	0	0	0	0	0	0	3	3	1	3	3	3	3	3	3	3	3	3	3	3	3	2	3	5	1	3	3	18	132	7	3	0	0	1	-1.58624	-0.932231	-0.870341	1	1
43970.299571759257	43970.309236111112	3	3	1	1	1	0	1	1	0	0	1	1	1	1	0	2	2	3	2	2	2	2	3	3	2	2	5	9	9	9	9	10	10	2	4	3	18	132	7	3	1	15	2	-2.23511	-1.53649	2.04221	1	1
43970.287847222222	43970.297881944447	1	1	1	0	1	0	1	3	0	1	1	1	0	1	0	3	6	6	4	2	2	5	6	6	6	9	5	10	10	5	8	5	6	2	3	3	18	132	7	3	1	12	2	-1.6194	0.0664725	1.26689	1	1
43970.278483796297	43970.288530092592	0	0	0	0	0	0	0	0	0	0	0	0	0	0	0	5	7	8	8	5	9	10	5	8	5	10	5	10	10	10	10	7	6	1	3	3	18	132	7	3	0	0	1	0.0579925	-0.288236	1.64494	1	1
43970.27983796296	43970.286956018521	3	3	1	0	3	0	1	1	0	0	1	1	0	1	1	10	10	10	10	10	10	10	10	10	10	5	10	10	10	10	8	10	10	1	4	3	18	132	7	3	1	16	2	1.27799	0.57405	0.990236	1	1
43970.281458333331	43970.286574074074	3	1	0	0	3	0	1	0	0	1	0	1	1	1	0	5	7	5	7	5	7	5	3	5	5	6	4	5	5	4	7	7	6	1	3	3	18	132	7	3	1	12	2	-0.273553	-0.756817	-0.0948835	1	1
43970.141828703701	43970.149062500001	5	3	0	0	1	1	1	1	0	1	1	1	0	1	1	8	7	6	6	5	5	6	3	4	7	9	8	8	7	10	10	10	10	1	3	3	18	132	7	3	1	17	2	-0.51037	-0.451444	1.5111	1	1
43969.584224537037	43969.592743055553	1	1	3	0	0	0	3	3	1	1	1	3	1	3	1	3	3	1	4	1	1	3	3	7	3	8	4	6	6	8	8	7	7	1	3	3	18	132	7	3	1	22	2	-2.34104	-0.270686	0.983198	1	1
43969.450335648151	43969.457974537036	0	0	1	0	1	0	0	0	0	0	0	0	1	1	0	3	5	2	2	2	2	3	7	8	3	4	5	1	1	5	10	8	8	1	2	3	18	132	7	3	1	4	1	-2.01722	0.210105	-0.43535	1	1
43969.200231481482	43969.277083333334	3	0	0	0	0	0	0	0	0	1	3	1	0	1	0	7	6	7	5	8	7	6	6	7	9	8	6	7	5	5	9	6	3	1	2	3	18	132	7	3	0	9	2	-0.253616	0.457239	0.0484771	1	1
43968.114398148151	43969.243263888886	0	0	1	0	0	0	1	1	1	0	0	0	0	0	0	3	4	4	3	3	3	4	3	4	3	4	4	3	3	3	3	10	10	2	2	3	18	132	7	3	0	4	1	-1.32237	-0.7595	-0.806766	1	1
43969.178067129629	43969.181689814817	0	1	0	0	1	0	1	0	0	1	1	1	0	1	1	9	9	7	7	9	8	8	7	7	6	6	6	7	7	7	9	8	7	1	2	3	18	132	7	3	1	8	1	0.6233	-0.30524	0.499637	1	1
43969.163877314815	43969.178101851852	3	0	0	0	5	0	0	0	0	3	1	0	0	1	0	2	1	3	7	2	8	1	4	7	6	8	6	9	10	9	8	10	7	1	4	2	18	132	7	3	1	13	2	-1.90276	0.0767198	1.50024	1	1
43969.11650462963	43969.122384259259	3	3	1	1	1	0	0	0	0	3	3	1	1	1	0	3	3	3	2	2	3	2	4	7	8	8	8	10	10	8	7	6	7	2	4	3	18	132	7	3	1	18	2	-2.42262	0.517488	1.48921	1	1
43968.989895833336	43969.093831018516	1	1	0	0	0	0	0	0	0	0	0	1	1	0	0	3	3	2	3	4	3	3	2	2	2	7	3	10	10	10	10	5	5	1	4	3	18	132	7	3	0	4	1	-1.89292	-1.59312	2.3816	1	1
43969.054108796299	43969.06958333333	3	3	1	0	1	0	1	0	0	3	3	1	0	0	1	10	10	10	6	10	10	8	10	7	5	9	10	10	10	10	5	10	10	2	2	3	18	132	7	3	0	17	2	0.917663	0.31709	0.835707	1	1
43969.062037037038	43969.069143518522	3	1	0	1	3	0	0	0	0	0	3	0	0	1	1	5	9	6	3	9	7	5	5	6	6	7	7	3	3	2	2	9	10	#NULL!	2	2	18	132	7	3	0	13	2	#NULL!	#NULL!	#NULL!	1	1
43969.032407407409	43969.058877314812	0	0	0	0	0	0	0	0	0	0	0	0	0	0	0	1	2	2	2	1	2	2	1	3	2	3	2	1	1	1	2	1	2	1	4	5	18	132	7	3	0	0	1	-1.98542	-1.07621	-1.33622	1	1
43969.039236111108	43969.044988425929	3	3	0	0	5	0	0	0	0	3	0	5	0	0	0	3	4	5	7	9	9	8	5	8	8	8	8	5	5	8	8	10	5	1	2	3	18	132	7	3	0	19	2	-0.356042	0.727141	-0.13497	1	1
43969.038518518515	43969.043900462966	1	1	1	1	1	0	0	0	0	1	1	1	0	1	1	10	10	10	10	10	10	8	7	7	7	7	7	6	6	6	9	10	10	1	2	3	18	132	7	3	1	10	2	1.40851	-0.160745	0.0619171	0	1
43969.020104166666	43969.028634259259	0	0	0	0	1	0	0	0	0	0	0	3	0	0	0	3	5	2	5	2	2	5	4	3	5	5	6	5	3	8	5	10	9	1	4	1	18	132	7	3	1	4	1	-1.53207	-0.540461	0.199189	1	1
43968.430671296293	43968.453125	1	0	0	0	0	0	0	0	0	0	0	0	0	0	1	1	3	1	3	2	3	5	5	3	4	8	10	10	10	10	5	10	10	2	2	1	18	132	7	3	1	2	1	-2.31096	0.02032	1.56417	1	1
43968.369930555556	43968.380798611113	1	1	0	0	3	3	0	0	0	1	0	0	0	1	0	2	5	2	5	1	3	5	1	5	7	7	4	9	5	8	8	10	10	2	2	1	18	132	7	3	0	10	2	-1.7534	-0.577311	1.15242	1	1
43968.303298611114	43968.312280092592	5	3	1	0	3	1	1	1	0	0	3	3	1	0	1	7	9	7	3	5	7	9	5	6	4	8	7	10	1	5	8	10	10	1	2	1	18	132	7	3	1	23	2	-0.0325344	-0.146805	0.0323264	1	1
43968.106736111113	43968.111331018517	5	3	1	1	1	3	3	1	0	1	1	1	1	1	1	8	8	5	5	10	10	8	7	5	5	5	5	8	8	8	8	8	6	1	1	3	18	132	7	3	0	24	2	0.52552	-0.732443	0.682292	0	1
43966.598946759259	43967.284675925926	1	5	0	0	0	0	0	0	0	1	3	3	0	1	0	2	3	2	3	3	3	8	8	8	6	9	8	10	10	10	9	9	10	1	2	3	18	132	7	3	0	14	2	-2.14608	0.912492	1.6032	0	1
43967.206099537034	43967.219467592593	3	3	1	1	1	0	1	0	1	0	0	1	1	0	0	8	8	8	9	10	7	9	8	8	8	8	8	9	9	9	7	10	9	2	2	1	18	132	7	3	0	13	2	0.557323	0.386161	0.771814	0	1
43967.181666666664	43967.191377314812	3	0	0	0	0	0	0	0	0	0	1	0	0	0	0	2	4	3	4	2	4	4	5	7	5	5	6	9	8	7	9	10	10	1	4	5	18	132	7	3	0	4	1	-1.87955	-0.162581	1.26448	1	1
43967.127916666665	43967.133310185185	0	0	0	0	0	0	0	0	0	0	0	0	0	0	0	2	4	3	3	3	3	4	2	1	2	2	2	2	5	5	5	10	10	1	2	3	18	132	7	3	0	0	1	-1.33289	-1.81463	-0.0474046	1	1
43967.003587962965	43967.008993055555	0	0	0	0	0	0	0	0	0	0	0	0	0	0	0	2	3	1	1	2	2	2	4	3	3	3	3	4	4	4	7	9	10	1	2	3	18	132	7	3	0	0	1	-2.19393	-0.910556	0.0584697	1	1
43966.86278935185	43966.895983796298	1	1	0	0	0	0	0	1	1	0	0	0	0	0	1	3	4	3	6	4	3	4	4	3	4	6	5	8	8	8	8	8	9	1	3	3	18	132	7	3	1	5	1	-1.44982	-0.913501	1.33677	1	1
43966.554467592592	43966.560370370367	3	1	0	0	0	0	0	0	0	5	0	0	0	0	0	7	7	7	7	7	7	7	3	9	9	6	4	3	7	2	5	3	8	1	4	3	18	132	7	3	1	9	2	0.21635	0.0566577	-0.839458	1	1
43966.504907407405	43966.515185185184	1	1	0	0	0	0	0	0	0	0	0	0	0	0	0	7	7	7	7	10	7	7	1	6	6	8	5	10	9	10	10	6	9	1	1	3	18	132	7	3	0	2	1	0.231657	-1.06247	1.7337	0	1
43966.500671296293	43966.510254629633	3	3	3	0	1	0	0	0	0	0	0	1	0	1	1	5	8	3	8	8	8	5	5	5	5	5	5	5	5	5	8	1	4	1	3	2	18	132	7	3	0	13	2	-0.0212788	-0.606203	-0.0862063	1	1
43966.460486111115	43966.467268518521	0	0	0	0	0	0	0	0	0	0	0	0	0	0	0	2	4	2	7	3	3	4	3	3	3	4	4	3	4	3	6	4	3	1	4	3	18	132	7	3	1	0	1	-1.29477	-0.969484	-0.348592	1	1
43966.380902777775	43966.387314814812	3	0	0	0	0	0	0	0	0	1	1	0	0	0	0	10	10	1	1	10	1	10	5	5	2	4	1	10	10	1	3	10	10	1	2	3	18	132	7	3	1	5	1	0.0215123	-1.42408	0.185867	1	1
43966.380046296297	43966.386724537035	0	0	0	0	0	0	0	0	0	0	0	0	0	0	0	1	1	1	1	1	1	1	2	2	3	2	1	10	10	2	10	5	6	1	3	3	18	132	7	3	0	0	1	-2.6731	-1.72558	1.66195	1	1
43966.367395833331	43966.375798611109	1	1	0	0	3	0	1	0	1	0	0	1	1	0	0	4	10	1	9	9	6	3	4	9	8	10	4	9	9	9	10	10	10	1	1	3	18	132	7	3	1	9	2	-0.656136	0.120857	1.33143	1	1
43966.359618055554	43966.374074074076	3	1	0	1	1	0	0	0	0	0	1	1	1	1	1	3	3	3	5	5	3	5	3	3	3	3	3	5	5	5	2	10	10	1	4	3	18	132	7	3	1	11	2	-1.06209	-1.21596	-0.28826	1	1
43966.361238425925	43966.37431712963	3	3	0	3	3	1	3	0	0	0	1	1	1	1	1	8	8	5	3	9	9	10	7	4	4	1	1	10	10	10	10	5	5	2	3	3	18	132	7	3	1	21	2	0.524384	-1.91943	1.7463	1	1
43966.338912037034	43966.361817129633	3	3	1	1	1	0	1	0	0	1	1	1	0	3	1	9	9	10	10	10	10	10	8	8	7	7	6	9	10	9	10	10	7	1	4	3	18	132	7	3	0	17	2	1.25964	-0.260572	1.17015	1	1
43966.34883101852	43966.359386574077	3	3	0	0	1	0	0	3	3	0	1	3	3	3	1	5	8	4	3	7	8	10	3	4	3	4	3	2	2	3	3	8	8	2	2	1	18	132	7	3	0	24	2	0.328158	-1.04725	-1.43805	0	1
43966.348553240743	43966.354016203702	3	5	1	0	1	0	1	3	0	5	1	0	0	1	1	10	10	10	10	10	9	9	9	9	8	8	7	10	10	10	9	8	7	1	4	3	18	132	7	3	0	22	2	1.15024	0.168543	1.25242	1	1
43966.346076388887	43966.353703703702	0	0	0	0	0	0	0	0	0	0	3	0	0	1	0	5	5	5	5	5	7	6	5	5	7	6	7	3	3	5	5	5	7	2	3	3	18	132	7	3	1	4	1	-0.571721	0.175293	-0.812436	1	1
43966.343599537038	43966.354178240741	1	1	0	0	0	0	1	0	0	0	1	0	0	1	0	4	7	1	6	1	6	6	3	5	6	7	5	8	8	8	5	10	8	1	2	1	18	132	7	3	1	5	1	-1.13492	-0.518573	0.884112	1	1
43966.345706018517	43966.351365740738	3	1	0	1	1	1	1	1	0	1	1	1	1	1	1	3	8	3	8	7	7	5	7	5	5	8	6	10	10	8	7	10	10	1	3	3	18	132	7	3	1	15	2	-0.586319	-0.230197	1.173	1	1
43966.321689814817	43966.329108796293	5	1	1	0	1	0	1	1	1	3	5	1	1	1	3	2	7	2	5	5	4	3	2	4	5	2	6	1	1	5	3	6	6	1	2	3	18	132	7	3	1	25	2	-0.975764	-0.735898	-1.08328	1	1
43966.315347222226	43966.324166666665	3	3	3	1	1	1	1	1	1	0	0	1	1	1	0	1	1	1	1	1	1	1	7	7	7	7	6	1	1	3	2	9	9	1	2	3	18	132	7	3	1	18	2	-2.88288	1.39534	-1.60592	1	1
43966.312777777777	43966.31763888889	0	0	0	0	0	0	0	0	0	0	0	0	0	0	0	5	3	1	8	6	10	5	3	3	5	6	3	8	3	7	7	5	7	1	3	3	18	132	7	3	0	0	1	-0.441665	-0.943088	0.233349	1	1
43966.303506944445	43966.306817129633	1	1	1	0	0	0	1	1	1	1	1	1	1	1	1	6	7	5	6	7	7	7	7	7	7	7	7	7	7	7	5	6	8	1	3	3	18	132	7	3	0	12	2	-0.258718	0.336131	0.0758203	1	1
43966.286493055559	43966.291712962964	3	1	1	1	0	0	0	1	0	0	0	1	1	1	0	3	3	1	4	6	4	2	7	10	2	10	9	10	10	10	10	1	8	1	3	3	18	132	7	3	1	10	2	-2.25763	0.812517	1.7456	1	1
43966.277071759258	43966.291215277779	1	1	0	0	0	0	0	1	0	0	3	0	0	0	0	8	7	10	10	5	7	10	2	8	2	8	5	8	4	6	10	5	10	2	3	2	18	132	7	3	0	6	1	0.695873	-0.976495	0.627301	1	1
43966.25439814815	43966.272581018522	1	0	0	0	0	0	0	1	0	0	0	0	0	0	0	1	1	1	1	1	1	1	5	4	4	9	7	10	1	3	9	7	9	2	2	5	18	132	7	3	1	2	1	-3.03776	0.53437	0.320992	1	1
43966.252835648149	43966.265138888892	1	1	1	0	0	0	0	3	0	0	1	1	0	0	0	3	4	1	3	4	2	4	3	4	4	3	3	7	2	4	6	7	7	1	3	5	18	132	7	3	1	8	1	-1.59548	-0.908346	-0.0643423	1	1
43966.245335648149	43966.256365740737	0	0	0	0	0	0	0	0	0	0	0	0	0	0	0	5	3	1	7	3	5	5	1	3	3	5	5	7	7	3	2	8	7	#NULL!	2	5	18	132	7	3	0	0	1	#NULL!	#NULL!	#NULL!	0	0
43966.237719907411	43966.243819444448	3	1	0	0	0	0	0	3	0	0	0	1	0	0	0	7	7	3	6	8	9	4	6	6	5	6	3	10	8	10	10	10	8	2	2	1	18	132	7	3	1	8	1	-0.288012	-0.832344	1.53204	1	1
43966.202696759261	43966.243703703702	0	5	0	0	0	0	0	0	0	0	0	0	0	0	0	1	1	1	1	1	1	1	1	1	1	1	1	1	1	1	1	1	10	2	3	3	18	132	7	3	1	5	1	-2.19353	-1.60776	-1.27894	1	1
43966.22074074074	43966.240104166667	0	5	0	0	0	0	0	0	0	0	0	0	0	0	0	1	1	1	1	1	1	1	1	1	1	1	1	1	1	1	10	1	1	1	3	3	18	132	7	3	1	5	1	-2.38842	-1.77374	-0.287296	1	1
43966.220532407409	43966.225972222222	5	3	0	0	1	0	0	1	1	0	0	3	1	1	1	7	7	2	5	7	7	7	5	7	7	7	5	8	8	8	7	7	7	1	4	5	18	132	7	3	1	17	2	-0.459161	-0.114435	0.707814	1	1
43966.193576388891	43966.202488425923	0	0	0	0	0	0	0	0	0	0	0	0	0	0	0	3	4	1	2	1	1	3	2	2	3	2	3	3	2	3	10	10	10	1	4	3	18	132	7	3	0	0	1	-1.97897	-1.39348	0.135969	1	1
43966.175451388888	43966.183819444443	3	3	0	0	0	0	0	0	0	0	0	3	1	0	1	4	7	4	4	4	4	7	2	2	2	4	4	4	4	2	2	7	7	1	2	2	18	132	7	3	0	11	2	-0.466842	-1.38352	-0.804687	1	1
2020-03-28T12:30:51.038-07:00	2020-03-28T12:34:45.516-07:00	1	5	3	0	3	0	0	3	1	0	1	0	3	0	3	2	2	2	3	6	4	2	2	2	6	2	3	8	8	3	6	7	4	1	3	3	18	132	7	3	1	23	2	-1.58958	-1.2629	0.544896	0	1
2020-04-10T09:50:55.162+09:00	2020-04-10T09:56:42.981+09:00	1	0	0	1	1	0	0	0	0	0	0	0	0	0	0	10	10	10	10	10	10	10	10	10	10	10	10	10	10	10	10	8	9	1	4	3	18	132	7	3	1	3	1	1.07881	1.07508	1.13511	1	1
43941.724039351851	43941.726493055554	5	3	1	3	3	0	5	0	3	3	1	0	0	3	0	4	8	4	8	10	9	9	7	7	5	5	5	5	5	5	6	8	9	2	2	3	19	4128	121	2	0	30	3	0.455446	-0.120006	-0.653985	1	1
43934.655428240738	43934.662604166668	0	1	3	1	3	1	5	3	1	0	3	1	3	1	1	1	3	4	3	4	6	4	5	3	5	7	6	5	6	8	6	9	7	1	2	2	19	4128	121	2	1	27	3	-1.58383	-0.202409	0.347156	1	1
43927.09479166667	43927.09988425926	5	3	3	1	3	3	3	0	3	3	3	5	3	3	1	7	9	5	6	10	8	7	8	8	8	5	8	8	8	7	10	8	10	2	2	5	19	4128	121	2	0	42	3	0.131384	0.287688	0.653131	1	1
43926.92050925926	43926.92292824074	5	3	5	3	3	1	3	3	0	3	3	1	3	3	1	10	10	10	10	10	10	10	10	10	10	10	10	10	10	10	10	10	10	2	1	3	19	4128	121	2	0	40	3	1.07881	1.07508	1.13511	1	1
43926.710405092592	43926.715451388889	5	3	3	1	1	0	0	0	3	3	3	3	3	3	3	10	10	10	10	10	10	10	10	10	10	10	10	10	10	10	10	10	10	2	2	1	19	4128	121	2	0	34	3	1.07881	1.07508	1.13511	1	1
43941.732291666667	43941.740219907406	5	1	1	1	3	0	1	0	1	0	3	1	3	3	0	5	5	5	10	5	10	7	8	8	8	8	8	5	1	3	1	10	10	2	4	3	19	4128	121	2	1	23	2	0.00288107	1.30654	-1.89199	1	1
43927.803703703707	43927.808518518519	1	1	0	0	0	0	0	0	0	0	1	0	0	0	0	3	5	4	4	5	5	4	9	10	8	9	9	7	7	7	7	6	5	1	3	3	19	4128	121	2	1	3	1	-1.66675	1.64737	0.205661	1	1
43927.702418981484	43927.706701388888	3	5	3	0	0	0	1	3	1	1	3	1	1	0	1	7	8	7	2	10	8	8	5	5	5	6	6	7	1	6	7	8	8	1	2	3	19	4128	121	2	0	23	2	0.321871	-0.379772	-0.432356	1	1
43926.985173611109	43926.996319444443	1	0	3	1	1	3	1	0	1	0	1	1	5	1	1	5	5	5	10	5	5	5	8	10	10	10	5	5	5	5	3	10	8	1	2	3	19	4128	121	2	0	20	2	-0.728006	1.45021	-0.866134	1	1
43926.989317129628	43926.99181712963	1	3	0	0	1	0	0	0	3	0	1	0	1	1	0	5	10	6	2	6	6	10	1	10	9	9	9	9	9	3	3	10	10	1	1	3	19	4128	121	3	0	11	2	-0.307223	0.686884	-0.152709	0	1
43926.870682870373	43926.875428240739	3	3	1	3	1	0	3	0	3	0	3	0	0	1	0	2	4	2	7	10	10	9	4	3	2	2	3	6	6	1	8	9	9	2	2	3	19	4128	121	2	0	21	2	0.171955	-1.38619	-0.44042	1	1
43926.689710648148	43926.694097222222	3	3	3	0	0	0	1	0	1	0	0	0	0	0	0	5	3	3	4	1	1	3	3	2	3	2	2	4	5	9	5	10	10	2	1	2	19	4128	121	3	1	11	2	-1.61325	-1.73758	0.764876	1	1
43923.655925925923	43923.658553240741	3	3	3	1	1	0	3	0	3	1	3	3	0	1	0	8	8	6	7	9	9	10	6	7	7	7	7	7	7	5	7	9	9	1	3	2	19	4128	121	3	0	25	2	0.641527	0.0855474	-0.0811319	1	1
43924.911770833336	43924.912870370368	5	5	5	5	5	5	5	5	5	5	5	5	5	5	5	9	7	5	4	3	3	8	7	5	5	8	6	3	9	6	9	8	7	1	4	4	20	220	5	3	1	75	4	-0.729166	-0.150969	0.598171	1	1
43924.670370370368	43924.671388888892	5	5	5	5	5	5	3	5	3	3	3	5	5	5	5	8	6	8	5	8	6	4	4	3	6	5	8	8	6	5	4	7	7	2	1	1	20	220	5	2	1	67	4	-0.0257152	-0.678547	0.119409	0	0
43924.660196759258	43924.662476851852	3	3	1	1	3	3	3	5	5	5	5	5	1	1	1	8	8	8	8	8	8	8	8	8	8	4	6	5	3	7	5	10	10	1	1	2	20	220	5	2	1	45	4	0.680324	0.157238	-0.650199	1	1
43924.992048611108	43924.993541666663	3	0	3	3	1	3	1	0	5	5	3	3	0	5	5	5	6	3	7	8	4	2	4	5	7	8	7	4	6	5	7	5	7	1	1	2	20	220	5	2	1	40	3	-0.931143	0.11294	-0.0542947	1	1
43924.948310185187	43924.949652777781	0	1	0	0	1	1	3	3	5	3	0	5	3	1	0	6	2	3	2	9	6	5	3	3	2	2	1	2	3	3	2	9	5	2	1	2	20	220	5	2	1	26	3	-0.440067	-1.42334	-1.25501	1	1
43924.681562500002	43924.687881944446	3	3	3	3	3	1	3	1	3	3	5	3	3	3	3	5	9	4	8	8	8	8	7	7	8	8	8	8	8	8	7	8	8	1	1	3	20	220	5	1	1	43	3	-0.0115771	0.450431	0.490462	1	1
43929.335185185184	43929.347824074073	3	3	1	1	3	1	0	0	5	3	3	3	5	5	0	7	8	8	8	8	10	10	10	8	5	7	7	10	10	8	10	10	9	1	4	3	20	220	5	3	1	36	3	0.564356	0.0918609	1.13141	1	1
43929.287916666668	43929.309652777774	5	5	1	1	3	1	3	3	1	1	3	3	1	3	0	8	10	8	8	8	10	8	3	9	8	10	8	10	10	10	10	10	6	2	4	3	20	220	5	3	0	34	3	0.574413	-0.022918	1.55542	1	1
43924.384791666664	43924.391747685186	5	5	3	3	3	1	3	3	3	1	3	1	3	3	1	2	4	2	3	4	5	4	6	6	6	5	5	7	9	8	8	9	9	1	2	3	20	220	5	3	0	41	3	-1.76499	-0.125605	1.03316	1	1
43924.275648148148	43924.287129629629	5	5	5	0	1	0	1	3	5	1	1	1	3	5	0	6	4	3	5	2	5	5	8	7	5	3	3	7	8	6	6	10	10	1	4	3	20	220	5	3	0	36	3	-1.18319	-0.366886	0.53784	1	1
43924.151423611111	43924.153645833336	5	5	3	1	3	1	1	0	0	3	3	5	1	3	1	6	7	6	5	6	5	6	5	5	6	6	7	7	5	5	6	6	5	1	3	3	20	220	5	3	0	35	3	-0.417876	-0.217036	0.038952	1	1
43924.064340277779	43924.073587962965	3	3	3	3	3	1	1	3	1	3	3	3	1	1	1	7	7	7	7	6	6	6	5	7	5	7	6	4	4	4	5	7	7	1	3	3	20	220	5	3	0	33	3	-0.0187032	-0.0397595	-0.682493	1	1
43940.328715277778	43940.346886574072	3	0	1	0	0	0	0	1	0	0	0	3	5	0	0	5	7	5	5	5	5	5	7	7	5	7	7	10	10	8	7	5	4	1	1	1	20	220	5	1	0	13	2	-0.948105	-0.0132005	1.28898	0	1
43929.398032407407	43929.40351851852	5	1	1	1	1	0	1	0	1	1	3	1	1	1	0	3	5	2	4	6	4	6	1	6	6	5	1	3	9	7	5	7	7	1	4	3	20	220	5	3	0	18	2	-1.02992	-0.997682	0.315931	1	1
43924.917754629627	43924.922847222224	3	3	0	0	0	0	1	0	0	1	1	1	1	0	1	7	9	5	9	10	8	9	7	5	5	10	6	7	1	4	10	9	10	1	3	3	20	220	5	3	1	12	2	0.645825	0.131404	-0.487946	1	1
43924.682905092595	43924.685648148145	1	0	3	1	0	0	0	3	1	0	0	1	3	0	1	4	8	4	10	7	9	8	3	7	9	9	8	9	9	7	4	5	6	2	1	3	20	220	5	2	0	14	2	0.0754273	0.273606	0.356111	0	1
43941.042337962965	43941.058865740742	1	1	1	0	0	0	1	0	0	1	1	1	0	1	0	3	3	3	4	4	4	4	3	4	2	3	1	2	2	6	5	7	9	1	2	3	20	220	5	3	1	8	1	-1.18343	-1.29943	-0.466209	1	1
43932.46434027778	43932.467453703706	0	0	1	0	0	0	0	1	0	0	1	1	0	0	0	2	4	2	2	2	2	3	1	2	2	4	1	3	2	4	2	8	10	1	2	2	20	220	5	2	0	4	1	-1.64767	-1.46518	-0.658543	1	1
43931.058842592596	43931.080821759257	0	0	0	0	0	0	0	0	0	0	0	0	0	0	0	2	4	2	2	2	4	5	3	3	2	7	6	1	1	1	1	9	9	2	3	3	20	220	5	3	1	0	1	-1.5315	-0.140737	-1.76925	1	1
43930.482974537037	43930.496527777781	3	3	1	0	1	1	1	1	0	0	0	0	0	1	0	5	8	5	5	5	5	5	5	9	6	7	7	9	9	7	9	8	7	1	2	3	20	220	5	3	0	12	2	-0.90787	0.109655	1.16471	1	1
43929.342581018522	43929.346817129626	3	0	1	0	0	0	1	5	1	0	0	1	0	1	0	3	9	2	9	2	6	5	5	8	8	10	7	6	6	7	3	9	2	1	2	3	20	220	5	3	0	13	2	-0.944419	0.792767	-0.163303	1	1
43929.259583333333	43929.262094907404	3	1	1	0	0	0	0	0	1	0	0	0	0	0	0	3	3	3	3	3	3	3	2	2	2	2	2	2	2	2	2	4	3	1	4	3	20	220	5	3	0	6	1	-1.30305	-1.44034	-1.07635	1	1
43929.13553240741	43929.139398148145	1	0	0	0	0	0	0	0	0	0	1	0	0	1	0	2	3	2	4	3	4	3	2	2	7	6	5	3	5	9	8	8	10	2	2	3	20	220	5	3	0	3	1	-1.80695	-0.65243	0.623821	1	1
43929.122083333335	43929.128379629627	3	3	0	0	0	0	0	0	1	0	0	0	0	0	0	3	2	2	2	4	5	4	5	7	8	8	8	9	9	9	9	9	10	1	4	3	20	220	5	3	0	7	1	-2.16902	0.666887	1.36666	1	1
43929.036493055559	43929.042384259257	5	0	0	0	0	0	0	0	0	3	1	0	0	0	3	3	3	3	3	3	3	3	8	8	3	10	5	3	5	5	1	10	10	2	3	3	20	220	5	3	0	12	2	-1.94757	0.988188	-0.971967	1	1
43928.51253472222	43928.517546296294	1	3	0	0	0	0	0	3	0	0	0	0	0	0	3	3	1	2	4	3	6	5	5	5	2	3	4	8	10	7	7	10	10	2	3	3	20	220	5	3	1	10	2	-1.57539	-1.00119	1.18653	1	1
43928.501620370371	43928.508460648147	3	3	3	1	3	0	3	1	3	1	1	1	1	1	0	3	4	4	2	3	3	3	3	4	7	8	7	9	7	9	7	8	8	1	4	3	20	220	5	3	1	25	2	-1.965	-0.136314	1.2914	1	1
43925.199479166666	43925.202465277776	1	1	1	1	1	1	1	3	1	1	1	1	1	1	1	4	6	2	2	6	5	5	4	5	4	4	4	3	4	4	4	8	6	1	3	3	20	220	5	3	1	17	2	-0.948324	-0.547243	-0.759797	1	1
43924.206122685187	43924.209143518521	5	3	1	1	0	0	0	0	0	3	3	0	1	1	1	6	8	3	5	4	3	8	6	9	5	8	4	8	8	7	8	8	8	1	2	2	20	220	5	3	0	19	2	-0.914177	0.0367699	0.867732	1	1
43924.164189814815	43924.166898148149	0	0	0	0	0	0	0	0	0	0	0	0	0	0	0	3	3	3	3	4	4	4	5	3	3	3	3	3	3	3	3	10	10	2	2	3	20	220	5	3	0	0	1	-1.27475	-0.795169	-0.914097	1	1
43924.107106481482	43924.112407407411	3	5	0	1	1	0	1	0	0	1	3	1	1	1	1	2	9	7	5	8	8	8	9	10	9	10	8	10	10	5	5	7	10	2	3	1	20	220	5	3	1	19	2	-0.393151	1.45906	0.0944037	1	1
43968.16814814815	43968.172638888886	3	3	5	3	3	3	3	3	3	1	3	3	3	3	3	5	8	8	10	2	8	8	8	8	8	8	8	8	6	6	8	8	8	2	3	2	21	87	5	2	1	45	4	-0.12267	0.664441	0.321893	1	1
43965.144085648149	43965.150555555556	5	5	3	0	0	0	5	3	5	3	5	5	5	1	3	8	10	8	8	10	10	10	2	2	2	3	2	8	8	1	9	9	2	2	2	5	21	87	5	2	0	48	4	1.65991	-2.46764	0.352697	1	1
43964.076261574075	43964.07949074074	3	3	3	3	3	1	3	5	5	3	3	3	3	3	3	1	10	10	8	10	10	10	10	10	5	5	5	10	10	10	10	10	10	2	1	3	21	87	5	1	0	47	4	0.604352	-0.0873092	1.23255	1	1
43963.55982638889	43963.564606481479	3	1	5	3	3	1	5	5	3	3	1	3	5	1	3	9	9	9	9	10	10	10	9	10	10	10	9	10	10	8	8	10	10	2	1	3	21	87	5	1	1	45	4	0.887775	1.09825	0.686879	1	1
43963.367905092593	43963.372696759259	5	3	5	3	5	3	3	3	3	3	3	3	3	5	3	8	8	8	8	10	10	10	10	10	10	10	10	10	10	10	10	10	10	1	4	3	21	87	5	3	0	53	4	0.482021	1.32709	1.07213	1	1
43963.136030092595	43963.144421296296	3	5	3	0	3	3	1	5	3	3	3	3	3	3	3	8	10	8	8	8	8	8	8	5	5	5	8	8	8	8	8	8	6	2	5	5	21	87	5	2	1	44	4	0.717835	-0.569455	0.818387	1	1
43955.015069444446	43955.021620370368	3	5	3	0	5	0	3	3	5	3	3	5	5	3	3	8	9	9	9	9	9	9	9	8	8	9	9	9	6	9	9	9	9	2	4	3	21	87	5	3	1	49	4	0.713409	0.686084	0.575036	1	1
43955.007523148146	43955.011064814818	3	3	5	5	3	3	3	5	3	3	3	3	3	3	5	8	10	9	9	9	10	10	8	8	8	9	9	10	10	9	8	10	10	2	2	3	21	87	5	2	1	53	4	0.933502	0.409715	0.997778	1	1
43953.577627314815	43953.582199074073	5	5	3	3	5	3	3	3	3	3	3	3	3	3	3	5	9	5	9	10	10	10	5	9	9	10	9	10	10	5	10	10	10	1	3	3	21	87	5	2	1	51	4	0.407753	0.756322	0.660542	1	1
43953.109571759262	43953.114583333336	3	5	3	3	5	1	5	3	3	5	3	3	5	3	0	7	10	7	8	10	8	10	8	7	7	7	8	9	8	10	9	10	8	2	2	3	21	87	5	2	0	50	4	0.677531	0.031203	0.997297	1	1
43965.465567129628	43965.477685185186	1	0	5	1	1	0	3	3	3	1	1	5	3	1	1	7	9	6	8	2	8	8	6	7	7	7	7	9	9	8	9	10	10	2	4	4	21	87	5	3	1	29	3	-0.13945	-0.167615	1.27196	1	1
43965.390729166669	43965.396782407406	5	5	3	0	1	0	3	0	3	3	3	5	5	1	3	8	8	8	8	8	8	8	6	5	6	7	7	8	7	7	7	7	7	1	2	3	21	87	5	3	0	40	3	0.588227	-0.414841	0.495413	1	1
43965.267951388887	43965.273819444446	1	5	5	0	3	0	3	0	3	1	3	3	3	3	1	8	10	8	8	8	8	10	10	8	8	8	8	8	8	8	6	8	8	2	2	3	21	87	5	2	0	34	3	0.663142	0.657032	0.26976	1	1
43965.057060185187	43965.06391203704	5	5	3	1	3	0	3	3	1	1	1	3	1	1	1	4	9	5	7	5	7	8	6	6	8	7	6	8	8	8	8	3	2	2	5	3	21	87	5	3	0	32	3	-0.292165	-0.0647117	0.841205	1	1
43964.946493055555	43964.955416666664	3	3	5	0	3	0	0	0	0	3	3	5	3	5	0	7	9	7	8	10	10	9	7	8	10	10	10	10	10	8	10	10	1	1	4	5	21	87	5	2	1	33	3	0.468087	0.852147	1.01547	1	1
43964.916145833333	43964.92292824074	3	5	5	0	1	0	3	0	3	1	1	0	3	1	3	7	9	7	4	7	9	7	7	5	5	3	3	5	3	3	3	10	10	2	4	3	21	87	5	3	1	29	3	0.574527	-0.702346	-1.12325	1	1
43964.897627314815	43964.905381944445	3	3	3	0	1	0	3	3	3	1	1	3	3	5	0	4	10	6	9	5	5	10	10	10	10	10	10	10	10	10	10	10	10	2	5	3	21	87	5	3	1	32	3	-0.500773	1.43255	1.3884	1	1
43964.865555555552	43964.868969907409	3	3	3	1	1	1	1	1	1	1	1	1	3	3	3	5	5	5	5	5	5	5	5	5	5	5	5	5	5	5	5	7	7	1	5	3	21	87	5	3	1	27	3	-0.739157	-0.415389	-0.20603	1	1
43964.81050925926	43964.817604166667	3	5	5	1	1	0	3	0	3	3	3	5	5	1	3	6	9	7	8	8	8	8	3	3	2	2	2	2	2	2	2	7	3	2	4	3	21	87	5	3	0	41	3	1.14787	-1.80628	-1.50346	1	1
43964.11136574074	43964.1246875	3	5	5	1	1	0	3	0	0	0	3	3	3	3	0	1	7	1	7	5	5	5	6	4	7	5	5	10	10	10	7	10	3	1	3	3	21	87	5	3	1	30	3	-1.22942	-0.554831	1.59066	1	1
43964.108935185184	43964.116087962961	0	1	0	0	3	1	5	0	0	1	1	3	5	3	5	7	10	6	9	8	8	9	9	5	5	8	9	4	4	4	7	10	10	2	1	2	21	87	5	1	1	28	3	0.654991	0.37979	-0.785212	1	1
43964.026608796295	43964.046446759261	3	3	3	1	1	3	3	3	3	3	3	3	3	1	3	5	7	3	6	9	8	8	5	5	5	5	3	5	4	5	5	7	5	1	3	3	21	87	5	3	1	39	3	0.170101	-0.631768	-0.630658	0	1
43964.015740740739	43964.024050925924	3	5	5	3	3	1	3	0	1	3	3	5	0	3	3	6	8	8	8	8	8	7	7	8	7	6	6	6	6	6	3	9	6	2	2	3	21	87	5	2	1	41	3	0.43973	0.190097	-0.526765	1	1
43964.004143518519	43964.011400462965	1	3	5	0	1	0	3	3	3	1	0	1	3	1	3	5	5	5	5	7	6	6	5	5	5	5	5	5	5	5	5	10	10	2	2	2	21	87	5	2	1	28	3	-0.436768	-0.421319	-0.339598	1	1
43963.93954861111	43963.945034722223	3	3	3	0	5	3	0	1	3	1	3	5	1	3	5	8	10	5	4	2	8	9	9	6	3	2	9	10	10	10	10	10	10	2	3	3	21	87	5	3	0	39	3	-0.209028	-0.770613	1.8791	0	1
43963.90929398148	43963.914502314816	3	3	1	3	0	3	1	3	0	0	3	0	0	3	3	4	3	4	3	3	2	4	3	3	3	3	4	4	4	4	3	3	3	2	3	5	21	87	5	3	1	26	3	-1.3826	-1.06272	-0.376078	1	1
43963.899525462963	43963.905856481484	3	1	5	3	3	1	1	3	1	1	1	3	3	1	3	4	4	4	5	3	3	2	1	6	4	8	7	8	8	8	8	8	7	2	1	2	21	87	5	1	1	33	3	-1.72691	-0.515064	1.40424	1	1
43963.654189814813	43963.659351851849	3	3	1	0	3	0	3	3	3	1	0	1	3	1	1	5	5	5	5	5	5	5	8	5	5	5	5	5	5	5	10	10	10	2	2	2	21	87	5	2	1	26	3	-0.902769	-0.175987	0.233155	1	1
43963.598703703705	43963.603113425925	5	5	1	1	0	1	1	1	1	3	3	1	3	3	3	8	10	8	10	10	10	10	6	6	2	2	5	8	8	8	5	8	5	2	1	3	21	87	5	2	1	32	3	1.60692	-1.57967	0.475152	1	1
43963.567824074074	43963.570752314816	3	1	5	0	1	0	0	3	3	0	0	1	3	3	3	8	8	7	8	10	10	10	5	7	8	8	8	8	8	8	8	10	10	1	1	3	21	87	5	2	1	26	3	0.817488	0.0496626	0.540237	1	1
43963.552465277775	43963.559016203704	1	3	5	1	1	0	3	3	3	1	3	3	5	3	3	5	9	5	4	8	8	8	7	8	9	8	9	9	9	9	9	10	5	1	2	2	21	87	5	2	1	38	3	-0.371992	0.710946	0.981345	1	1
43963.544583333336	43963.554664351854	3	3	5	1	1	1	1	3	3	3	1	5	5	1	1	3	6	3	8	2	7	6	7	8	8	7	7	7	8	8	7	7	6	1	4	3	21	87	5	3	1	37	3	-1.10187	0.607699	0.623695	1	1
43963.54173611111	43963.551805555559	5	3	1	0	3	0	3	0	3	3	5	0	3	1	1	8	9	9	9	10	10	10	8	10	10	10	10	10	5	4	9	10	8	1	2	3	21	87	5	2	1	31	3	0.887286	1.38673	-0.224974	1	1
43963.509074074071	43963.51630787037	5	5	0	0	0	3	3	5	0	0	0	1	0	5	3	3	9	5	3	10	3	10	10	10	10	10	10	10	10	10	3	10	10	1	3	3	21	87	5	3	0	30	3	-0.810233	1.80779	0.460671	1	1
43963.182650462964	43963.190694444442	3	3	3	3	1	0	3	1	3	0	5	3	5	3	3	7	9	7	7	8	7	9	7	9	7	7	7	7	8	7	8	10	9	2	4	3	21	87	5	2	0	39	3	0.285225	0.28782	0.415209	1	1
43963.131562499999	43963.13554398148	5	5	3	1	3	1	1	1	3	1	1	5	1	1	1	6	6	6	6	9	9	9	9	9	9	10	10	10	6	10	10	10	5	1	1	5	21	87	5	2	0	33	3	-0.240553	1.3804	0.753679	1	1
43963.11614583333	43963.125023148146	3	3	0	0	0	0	3	3	3	1	3	3	3	3	0	9	10	5	8	10	8	10	10	8	8	7	8	9	8	8	9	10	10	2	2	4	21	87	5	2	1	28	3	0.631769	0.53093	0.635342	1	1
43963.099421296298	43963.110034722224	3	5	3	1	3	0	1	1	1	1	1	3	3	5	0	10	10	10	10	10	10	10	5	7	8	7	7	6	5	5	6	10	9	2	3	3	21	87	5	3	1	31	3	1.6658	-0.168108	-0.493314	1	1
43962.949282407404	43962.96020833333	3	3	3	3	1	3	0	3	3	3	1	5	0	0	3	6	1	1	1	1	1	1	1	1	6	1	1	3	3	5	6	10	8	1	4	5	21	87	5	3	1	34	3	-2.08004	-1.60933	0.149165	1	1
43958.635625000003	43958.641076388885	3	5	5	0	0	0	3	3	5	0	3	1	5	1	3	8	10	9	8	10	9	8	5	7	5	6	6	1	1	1	1	9	10	2	1	3	21	87	5	3	0	37	3	1.40243	-0.0687345	-2.37484	1	1
43956.532268518517	43956.541458333333	3	3	3	1	1	0	1	1	3	1	3	1	3	3	3	7	8	7	7	7	7	7	6	7	7	7	7	8	8	8	8	10	8	2	2	3	21	87	5	2	1	30	3	0.0339314	-0.0697466	0.822098	1	1
43955.106087962966	43955.110231481478	3	3	5	3	1	0	0	0	1	1	3	3	3	3	3	6	5	6	6	6	7	9	6	8	4	4	5	7	7	8	8	10	10	2	2	3	21	87	5	2	1	32	3	-0.172123	-0.509811	0.643199	1	1
43954.595185185186	43954.604756944442	3	5	1	3	3	0	1	1	3	1	3	1	3	1	1	7	9	8	9	9	8	8	6	7	5	6	6	7	7	6	7	8	5	2	2	3	21	87	5	3	1	30	3	0.779384	-0.457339	0.206872	1	1
43953.024363425924	43953.031412037039	0	0	0	3	3	3	3	3	3	3	3	3	3	3	3	5	5	5	5	10	9	5	10	10	10	10	10	10	10	10	8	10	10	2	2	3	21	87	5	2	1	36	3	-0.818208	1.75299	0.910416	1	1
43952.521655092591	43952.529456018521	5	3	3	0	0	0	3	0	3	3	3	3	5	0	1	7	8	9	9	8	6	8	8	8	7	9	6	8	8	6	8	9	8	2	1	1	21	87	5	2	0	32	3	0.311641	0.344099	0.45373	1	1
43952.112199074072	43952.122719907406	5	3	3	1	0	0	5	3	3	1	3	3	3	3	3	10	10	9	8	9	9	8	9	9	7	9	9	9	10	10	9	10	8	2	2	3	21	87	5	2	0	39	3	0.726755	0.472729	1.17956	1	1
43952.035868055558	43952.040462962963	5	5	0	0	5	0	0	0	0	5	5	0	0	5	0	10	10	10	10	10	10	10	1	1	1	1	1	1	1	4	6	6	4	1	2	3	21	87	5	3	1	30	3	2.40756	-2.97643	-0.956291	1	1
43952.023518518516	43952.040347222224	3	5	5	0	0	0	0	1	5	0	0	5	5	0	0	6	8	8	8	5	8	8	5	10	10	10	10	10	10	10	5	10	5	2	3	3	21	87	5	2	1	29	3	-0.145239	0.945449	0.985048	1	1
43951.967997685184	43951.985960648148	3	5	5	1	1	0	3	1	1	3	1	3	3	1	1	3	7	3	3	7	7	8	5	6	7	8	6	8	9	5	5	10	9	2	3	2	21	87	5	3	1	32	3	-0.727381	0.225351	0.172379	0	1
43951.979444444441	43951.985185185185	5	3	1	0	3	0	3	0	3	3	1	5	5	5	3	7	8	5	9	9	10	8	5	5	5	9	5	8	9	7	7	10	5	2	2	2	21	87	5	2	1	40	3	0.606136	-0.566843	0.614155	1	1
43951.965740740743	43951.975740740738	5	3	3	3	3	0	3	0	3	3	3	3	3	3	3	10	10	8	5	10	10	10	6	6	8	3	5	1	1	1	3	10	10	2	3	3	21	87	5	3	1	41	3	1.52529	-0.205792	-2.24627	1	1
43951.905219907407	43951.912037037036	3	5	1	0	3	0	3	3	3	1	1	3	5	3	1	8	8	8	8	8	7	8	8	9	8	8	9	8	8	9	2	2	2	2	2	3	21	87	5	3	1	35	3	0.341353	0.772429	0.0549721	1	1
43951.66673611111	43951.683020833334	0	5	5	0	0	0	5	1	1	1	1	3	5	0	3	3	7	5	4	10	10	9	5	6	6	8	8	10	10	10	10	9	7	1	2	3	21	87	5	3	1	30	3	-0.196517	-0.104805	1.43227	1	1
43965.287268518521	43965.296932870369	1	0	0	0	3	0	3	0	3	0	1	0	3	0	0	5	5	5	4	5	5	6	5	5	5	5	6	7	7	5	4	9	10	1	4	2	21	87	5	3	1	14	2	-0.780152	-0.37822	0.0837096	1	1
43965.195729166669	43965.200358796297	0	0	0	0	0	0	0	0	0	0	0	0	0	0	0	2	5	3	4	2	4	8	2	2	2	2	2	2	2	2	4	2	3	2	5	1	21	87	5	3	1	0	1	-0.814264	-1.55482	-0.969882	1	1
43965.18409722222	43965.191331018519	0	0	0	0	0	0	0	0	0	0	0	0	0	0	0	5	3	3	5	7	7	8	6	8	8	9	4	8	7	3	8	7	7	1	4	3	21	87	5	3	1	0	1	-0.831345	0.696886	-0.0752013	1	1
43965.133622685185	43965.139884259261	1	1	1	0	0	0	1	0	0	0	1	0	1	0	1	6	8	7	6	6	7	8	7	7	4	4	4	6	8	6	5	9	7	2	1	3	21	87	5	2	1	7	1	0.175056	-0.646194	0.129578	1	1
43965.052430555559	43965.057175925926	1	3	0	0	1	0	1	0	0	0	5	3	3	1	1	4	5	4	5	5	6	5	4	6	5	5	6	3	3	3	4	9	9	2	3	3	21	87	5	3	1	19	2	-0.751384	-0.0637112	-1.05569	1	1
43965.034687500003	43965.041944444441	3	3	0	1	1	0	3	0	1	0	0	1	1	0	1	7	9	6	5	7	8	7	7	3	7	3	3	5	7	6	8	10	9	1	5	4	21	87	5	3	1	15	2	0.330515	-1.05327	0.290048	1	1
43965.036400462966	43965.040648148148	3	0	0	0	0	0	0	0	0	0	0	0	0	0	0	2	8	3	3	6	3	7	3	3	3	4	3	10	9	9	2	9	9	2	4	3	21	87	5	3	1	3	1	-0.827029	-1.57464	1.08327	1	1
43965.016134259262	43965.01971064815	1	1	1	0	0	0	1	0	0	0	0	0	0	1	0	6	10	8	7	5	7	7	7	7	6	6	7	6	7	6	8	10	10	2	1	3	21	87	5	2	1	5	1	0.115638	-0.099477	0.336659	1	1
43964.946250000001	43964.955995370372	1	0	1	0	0	0	1	1	3	1	1	1	1	1	1	5	5	5	5	5	5	6	5	5	5	5	5	5	5	5	5	8	8	2	2	3	21	87	5	2	1	13	2	-0.665718	-0.41729	-0.229136	1	1
43964.894548611112	43964.904594907406	3	3	3	0	1	0	3	1	1	1	1	1	3	1	1	3	5	4	4	6	4	5	3	3	5	6	5	7	5	4	4	5	4	1	3	3	21	87	5	3	1	23	2	-0.96858	-0.631675	-0.136306	1	1
43964.781712962962	43964.799351851849	1	3	1	0	0	0	1	0	0	1	1	5	3	1	0	7	7	6	9	8	8	8	6	7	8	5	5	10	10	10	5	8	8	2	5	3	21	87	5	3	0	17	2	0.361647	-0.476733	1.08816	1	1
43964.780428240738	43964.79347222222	0	0	0	0	0	0	0	0	1	0	1	1	1	0	0	4	8	4	4	4	4	6	3	1	1	2	2	1	1	1	1	10	9	1	5	3	21	87	5	3	1	4	1	-0.241473	-1.73083	-1.59536	1	1
43964.643368055556	43964.652754629627	3	5	3	0	1	1	1	0	3	1	1	1	1	1	1	9	4	8	8	8	9	5	5	6	6	7	7	8	7	8	6	10	10	2	3	2	21	87	5	3	1	23	2	0.212075	-0.298301	0.530731	1	1
43964.621145833335	43964.630208333336	3	3	0	0	3	0	0	3	3	0	0	1	0	3	0	3	8	1	8	8	8	8	3	5	3	7	8	5	5	3	8	9	3	1	2	3	21	87	5	2	1	19	2	-0.1392	-0.331498	-0.3784	1	1
43964.606666666667	43964.617025462961	0	1	1	0	0	0	0	1	0	1	0	0	0	1	0	6	9	6	7	7	8	9	8	8	8	7	8	9	9	9	7	8	8	1	2	3	21	87	5	3	1	5	1	0.0885	0.418854	0.813933	1	1
43964.239814814813	43964.244108796294	3	5	3	0	0	0	3	0	0	3	1	0	0	0	3	5	7	5	6	7	6	7	6	7	6	6	7	8	8	7	7	10	10	1	2	3	21	87	5	2	1	21	2	-0.413394	-0.0323969	0.6116	1	1
43964.185659722221	43964.189502314817	5	3	1	0	0	0	0	1	1	1	1	1	3	1	1	8	9	9	9	8	9	9	8	8	8	8	8	8	8	8	8	8	8	2	4	3	21	87	5	3	1	19	2	0.730069	0.382337	0.556472	1	1
43964.094247685185	43964.098506944443	1	3	1	0	0	0	0	0	1	1	1	0	0	0	1	3	5	3	8	2	8	5	2	3	3	2	2	2	2	2	2	10	10	2	2	3	21	87	5	2	1	9	2	-0.334408	-1.43333	-1.29802	1	1
43964.031215277777	43964.037199074075	1	3	3	0	0	0	0	0	3	1	0	0	0	0	0	3	5	3	7	9	9	6	5	5	8	5	5	5	5	5	5	10	7	2	2	3	21	87	5	2	0	11	2	-0.229741	-0.0577345	-0.6251	1	1
43963.964305555557	43963.972199074073	3	1	1	0	0	0	1	0	3	1	1	1	1	1	3	5	9	9	6	8	7	9	8	7	5	7	7	8	8	7	6	8	7	1	2	3	21	87	5	2	1	17	2	0.297282	0.0125181	0.360257	1	1
43963.957951388889	43963.968425925923	3	3	3	0	0	0	0	0	0	0	0	3	0	3	0	6	8	7	5	9	8	8	8	8	8	8	8	8	8	8	8	8	8	2	1	3	21	87	5	2	1	15	2	-0.0162368	0.647863	0.516658	1	1
43963.943773148145	43963.963576388887	3	1	1	1	0	0	0	0	0	0	0	0	0	0	0	5	4	5	4	6	5	6	4	4	4	3	3	3	3	2	3	7	7	2	4	3	21	87	5	2	1	6	1	-0.464041	-0.852854	-1.15515	1	1
43963.946736111109	43963.961041666669	1	1	1	0	1	0	1	0	1	0	0	1	1	1	0	7	10	7	7	7	7	7	7	7	8	9	9	10	10	9	9	10	9	2	3	3	21	87	5	3	1	9	2	-0.0209899	0.317882	1.39527	1	1
43963.941620370373	43963.948611111111	3	5	0	0	1	0	0	0	0	0	0	0	0	0	0	6	7	5	7	8	8	8	6	6	6	7	7	7	7	7	6	7	7	2	1	2	21	87	5	1	1	9	2	0.0786861	-0.0387342	0.183793	1	1
43963.888472222221	43963.898576388892	0	0	0	0	0	0	0	0	1	0	0	0	0	0	3	1	7	7	9	4	9	9	8	8	7	7	9	4	8	8	8	10	8	2	3	3	21	87	5	2	1	4	1	-0.335529	0.721711	0.184335	1	1
43963.761331018519	43963.809583333335	0	5	1	0	0	0	5	0	3	1	3	0	1	1	5	10	10	10	10	10	10	10	8	8	8	8	8	8	7	7	7	10	8	2	4	3	21	87	5	2	0	25	2	1.44945	0.300378	0.125372	1	1
43963.773518518516	43963.779826388891	1	3	0	0	1	0	1	0	5	3	0	0	5	3	0	8	8	7	6	8	7	6	7	6	4	4	5	8	7	8	6	8	8	1	2	3	21	87	5	3	1	22	2	0.278435	-0.826033	0.607328	1	1
43963.749363425923	43963.755636574075	1	1	1	0	0	0	3	3	1	0	0	3	1	1	1	10	10	10	10	10	10	10	9	8	10	9	9	9	9	9	6	8	10	2	1	3	21	87	5	1	1	16	2	1.31754	0.680698	0.482501	1	1
43963.667974537035	43963.671689814815	3	1	1	0	3	0	1	0	0	1	1	1	1	1	0	8	10	8	8	10	10	10	8	7	3	7	7	6	7	7	7	8	6	2	2	1	21	87	5	2	0	14	2	1.17465	-0.296702	0.0236679	1	1
43963.658750000002	43963.662777777776	3	3	3	0	0	0	3	0	3	0	0	3	3	0	0	10	10	10	10	10	10	10	8	8	8	8	8	10	10	7	8	10	10	2	1	3	21	87	5	2	0	21	2	1.37801	0.150831	0.781201	1	1
43963.608993055554	43963.61681712963	3	5	0	0	0	0	1	3	3	0	3	3	0	3	0	1	8	2	5	8	8	4	8	10	8	7	9	9	9	8	10	4	2	1	1	5	21	87	5	2	1	24	2	-1.21423	1.1123	0.91529	1	1
43963.610567129632	43963.615590277775	3	3	1	0	1	0	1	1	3	1	1	1	3	1	3	5	7	5	5	7	5	7	5	7	5	5	5	7	9	4	9	5	5	1	2	3	21	87	5	2	1	23	2	-0.471947	-0.462592	0.597677	1	1
43963.61042824074	43963.61546296296	1	1	0	0	3	0	0	0	0	0	0	0	0	0	0	8	8	8	8	10	8	10	8	6	8	8	8	8	8	8	8	8	8	2	1	3	21	87	5	1	1	5	1	0.694926	0.235096	0.545459	1	1
43963.597916666666	43963.606759259259	3	3	0	1	0	0	0	0	3	0	1	3	0	0	1	6	8	6	6	5	6	8	6	6	5	5	5	7	7	7	5	9	8	2	2	3	21	87	5	2	1	15	2	-0.0838345	-0.562461	0.336863	1	1
43963.59648148148	43963.602581018517	1	1	3	0	0	1	1	1	1	1	1	0	0	0	5	7	8	4	7	9	9	6	5	10	6	10	10	4	4	6	3	9	9	2	1	2	21	87	5	2	1	16	2	0.0590704	1.13645	-1.10116	1	1
43963.576770833337	43963.585787037038	0	5	3	1	1	0	3	0	0	1	1	0	5	0	1	3	9	3	10	10	10	9	1	1	1	3	7	3	2	2	2	9	8	2	1	2	21	87	5	2	0	21	2	1.11391	-1.63004	-1.52919	1	1
43963.571562500001	43963.578773148147	1	1	0	0	0	0	1	0	0	0	0	0	0	0	0	2	5	2	3	10	10	5	2	2	2	3	2	2	2	1	1	10	8	2	3	3	21	87	5	2	0	3	1	-0.0565543	-1.31672	-1.89647	1	1
43963.559803240743	43963.569537037038	3	1	3	0	1	0	3	0	0	1	1	1	3	1	3	7	8	7	8	10	8	8	8	7	7	9	8	9	10	7	8	10	10	1	2	4	21	87	5	2	0	21	2	0.341297	0.38318	0.750429	1	1
43963.554918981485	43963.559641203705	3	1	1	0	0	0	1	1	1	0	0	1	3	1	0	3	4	1	2	2	5	7	4	3	2	2	1	4	10	5	5	9	5	1	1	1	21	87	5	2	0	13	2	-1.29964	-1.59987	0.471553	1	1
43963.542766203704	43963.551527777781	0	0	0	0	0	0	0	0	0	0	0	0	0	0	1	1	2	1	2	3	4	4	4	4	1	5	5	2	2	3	5	8	2	1	2	3	21	87	5	3	1	1	1	-1.90478	-0.371378	-0.927649	1	1
43963.507916666669	43963.519826388889	3	5	0	0	1	0	0	0	0	3	3	0	1	1	0	6	7	6	7	7	8	6	10	8	6	9	8	10	9	4	3	3	4	2	3	3	21	87	5	3	1	17	2	-0.228231	0.963157	-0.129869	1	1
43963.498136574075	43963.504155092596	1	3	1	1	1	0	1	1	0	1	5	1	1	1	1	8	9	8	8	10	10	8	6	5	5	8	7	6	2	2	1	10	8	2	2	3	21	87	5	3	1	19	2	1.21724	0.0223482	-1.67338	1	1
43963.305509259262	43963.313645833332	1	3	3	0	3	0	0	0	0	3	1	1	0	1	3	7	8	7	8	7	8	7	7	7	7	7	7	5	4	8	4	8	7	2	4	5	21	87	5	3	1	19	2	0.326144	0.269559	-0.452848	1	1
43963.262719907405	43963.266840277778	1	3	0	0	0	0	3	0	1	1	1	3	3	1	1	5	8	8	8	8	8	9	6	6	7	6	6	8	8	8	8	8	4	2	1	2	21	87	5	2	0	18	2	0.410858	-0.388176	0.744426	1	1
43963.233020833337	43963.243275462963	1	3	3	0	0	0	5	3	1	0	1	1	3	1	0	2	1	1	3	3	3	1	4	1	4	1	3	1	2	2	4	2	2	2	2	2	21	87	5	2	1	22	2	-1.8929	-0.998016	-1.03571	1	1
43963.194131944445	43963.203958333332	3	1	1	0	0	0	0	1	0	0	0	0	1	1	0	4	8	8	9	8	7	8	5	4	6	2	4	2	2	2	5	9	8	2	3	1	21	87	5	2	1	8	1	0.754003	-0.888294	-1.36304	1	1
43963.184386574074	43963.195543981485	1	1	0	0	0	0	1	0	0	0	0	1	1	1	1	4	9	8	10	10	10	10	9	6	2	2	3	10	10	9	3	9	5	2	4	3	21	87	5	3	1	7	1	1.21617	-1.36763	0.656649	1	1
43963.17701388889	43963.18236111111	3	3	3	0	1	0	0	1	3	0	3	0	3	3	0	7	9	7	5	9	9	7	7	7	7	7	7	7	7	7	5	7	7	2	3	3	21	87	5	2	1	23	2	0.351735	0.185514	-0.0329855	1	1
43963.128240740742	43963.132164351853	0	1	1	0	3	0	0	0	0	0	0	1	1	1	0	8	10	8	9	10	10	8	5	5	7	9	8	10	10	8	8	8	10	2	1	3	21	87	5	1	1	8	1	0.966601	-0.405552	1.11765	1	1
43963.103946759256	43963.128854166665	3	3	1	1	3	0	1	1	1	1	1	1	1	0	1	8	9	8	9	9	9	9	3	5	4	7	8	3	3	7	7	9	4	1	2	3	21	87	5	2	0	19	2	1.1131	-0.693759	-0.421758	1	1
43963.104988425926	43963.117037037038	0	5	0	0	1	0	0	0	3	3	3	3	3	1	3	5	8	5	5	8	5	5	7	8	10	10	10	10	10	3	6	8	8	2	3	3	21	87	5	2	1	25	2	-0.829903	1.3496	0.263311	1	1
43963.095520833333	43963.10125	3	1	3	1	1	1	1	1	3	1	1	1	3	1	1	8	9	8	7	9	9	9	9	9	9	9	9	9	8	8	9	10	8	2	2	3	21	87	5	2	0	23	2	0.444368	0.954064	0.606074	1	1
43963.090821759259	43963.096435185187	1	0	0	0	0	0	0	0	0	1	0	0	0	0	0	10	10	10	10	10	10	10	4	8	8	9	8	5	5	3	5	5	1	2	2	2	21	87	5	3	1	2	1	1.62473	0.255915	-0.985463	1	1
43963.066921296297	43963.075231481482	1	5	3	0	0	0	0	0	3	1	3	1	3	3	0	5	6	3	6	4	4	5	3	3	3	5	5	2	1	2	2	8	5	2	3	3	21	87	5	3	1	23	2	-0.602973	-0.731623	-1.41337	1	1
43963.035995370374	43963.042500000003	0	0	0	0	0	0	0	0	0	1	1	0	1	0	1	2	5	2	3	2	5	8	5	3	3	3	3	5	5	5	5	3	3	1	1	3	21	87	5	2	1	4	1	-1.13805	-1.01846	-0.0841755	1	1
43962.880960648145	43962.899039351854	3	1	1	0	1	0	1	1	1	1	1	1	1	1	3	7	8	7	7	6	8	8	6	8	6	7	5	6	6	6	7	10	8	2	3	5	21	87	5	3	1	17	2	0.233534	-0.0576288	0.0156268	1	1
43955.142951388887	43955.147291666668	3	3	0	0	3	0	1	1	3	1	1	1	1	1	1	6	6	6	6	6	6	6	6	6	6	6	6	6	6	7	7	8	8	2	3	3	21	87	5	3	1	20	2	-0.408089	-0.169205	0.293212	1	1
43955.067037037035	43955.072106481479	3	1	0	0	0	0	0	1	0	0	0	0	0	1	0	8	10	8	8	5	8	9	5	3	3	3	2	6	5	6	2	10	10	2	1	4	21	87	5	2	1	6	1	1.10819	-1.81542	-0.245413	1	1
43954.040659722225	43954.051608796297	1	1	0	0	0	0	0	1	1	0	0	1	3	3	0	7	10	7	8	10	8	10	6	6	2	7	4	5	6	4	6	10	10	2	3	2	21	87	5	3	1	11	2	1.08705	-0.787408	-0.460278	1	1
43953.153506944444	43953.156435185185	3	1	0	0	0	0	0	0	0	0	0	0	0	0	0	3	3	3	3	1	3	4	3	4	3	3	4	4	2	3	6	3	3	1	1	2	21	87	5	3	1	4	1	-1.64992	-0.839667	-0.407798	1	1
43953.091562499998	43953.105555555558	1	0	1	0	1	0	1	3	0	1	1	0	3	1	0	6	9	6	8	8	8	9	6	9	5	6	6	6	4	3	4	7	6	2	3	3	21	87	5	2	1	13	2	0.580006	0.165607	-1.01228	1	1
43952.920972222222	43952.929884259262	3	5	0	0	1	0	0	0	0	0	0	0	1	0	0	5	5	5	5	7	9	5	3	3	3	3	3	5	5	5	6	10	7	2	2	3	21	87	5	3	1	10	2	-0.0651324	-1.5039	-0.0900951	1	1
43952.629930555559	43952.63616898148	0	0	0	0	0	0	0	0	0	0	0	0	0	0	5	3	8	5	8	10	10	8	2	2	2	8	10	7	1	5	1	10	10	2	3	5	21	87	5	2	1	5	1	0.641065	-0.57603	-1.12592	1	1
43952.616967592592	43952.622743055559	0	0	0	0	0	0	0	0	0	0	0	0	0	0	0	4	3	2	4	2	4	5	5	3	4	4	4	3	2	4	3	8	8	2	3	3	21	87	5	3	1	0	1	-1.33959	-0.522688	-0.891033	1	1
43952.303553240738	43952.30945601852	3	3	1	0	1	0	1	1	1	0	0	5	1	1	1	9	9	9	8	6	9	9	8	9	6	8	6	9	9	8	8	9	8	2	1	3	21	87	5	2	1	19	2	0.614806	0.0575117	0.881503	1	1
43952.289895833332	43952.29378472222	3	5	3	1	0	0	1	0	1	1	1	1	5	3	0	7	5	7	9	9	9	9	7	8	8	8	8	9	9	9	9	10	9	2	1	3	21	87	5	3	1	25	2	0.238217	0.414325	0.950627	1	1
43952.217777777776	43952.221979166665	3	5	1	0	3	0	1	0	0	0	0	0	3	0	1	5	5	5	5	7	8	5	1	1	3	1	8	1	1	8	1	10	7	2	1	2	21	87	5	3	0	17	2	0.0344745	-1.50334	-0.979913	1	1
43952.074780092589	43952.08084490741	1	3	1	0	0	0	1	0	0	0	0	0	0	0	3	2	5	2	5	5	5	5	3	3	3	3	5	6	1	6	6	2	8	2	2	3	21	87	5	2	0	9	2	-0.993584	-1.04214	-0.165191	1	1
43952.05023148148	43952.054629629631	1	3	0	0	0	0	0	0	0	1	3	0	0	0	3	5	6	6	7	5	6	8	4	9	9	9	9	9	9	2	2	4	4	2	2	3	21	87	5	3	1	11	2	-0.473122	0.985312	-0.386259	1	1
43952.034201388888	43952.040046296293	1	1	3	1	1	1	1	1	0	1	1	0	1	0	5	6	8	7	8	9	8	8	6	5	5	5	5	4	5	3	3	8	7	2	1	2	21	87	5	2	0	18	2	0.74975	-0.478982	-1.07981	1	1
43952.028622685182	43952.035671296297	0	1	0	0	0	0	0	0	1	0	1	0	1	1	1	6	8	6	8	8	8	8	5	5	5	5	5	2	2	2	2	9	8	2	1	3	21	87	5	2	0	6	1	0.705842	-0.374791	-1.79162	1	1
43952.028587962966	43952.033564814818	3	1	3	0	1	0	1	3	1	1	1	1	3	3	1	5	1	5	8	7	7	8	4	5	7	6	6	5	5	5	5	9	6	2	2	5	21	87	5	2	0	23	2	-0.367555	-0.0599138	-0.465158	1	1
43952.018194444441	43952.027094907404	3	5	5	0	0	0	0	1	0	1	1	1	1	1	3	5	5	5	5	6	7	6	5	5	5	5	5	4	6	4	5	9	9	2	3	3	21	87	5	2	1	22	2	-0.422562	-0.39985	-0.456935	0	1
43951.672592592593	43951.682638888888	3	5	1	0	1	0	3	0	1	1	1	1	1	3	1	8	1	1	6	4	8	2	7	7	7	8	8	7	9	10	6	9	1	2	2	2	21	87	5	2	1	22	2	-1.50749	0.65506	0.888692	1	1
43951.657708333332	43951.666076388887	0	0	0	0	0	0	0	0	1	0	0	0	0	1	0	7	7	7	7	10	7	7	1	1	1	1	1	7	1	3	1	10	10	2	2	3	21	87	5	3	1	2	1	1.12211	-2.57752	-0.902352	1	1
43951.577615740738	43951.58766203704	1	1	1	0	0	0	1	0	1	0	1	0	1	1	3	6	6	6	7	7	7	5	6	6	6	7	7	6	7	7	7	7	9	2	2	3	21	87	5	3	1	11	2	-0.319071	-0.0219848	0.33372	1	1
43960.777650462966	43960.784166666665	3	5	3	5	3	0	3	0	3	3	3	3	5	3	3	5	10	5	8	5	5	10	5	5	5	8	6	8	8	5	8	7	10	1	2	3	22	7	0.2	3	1	45	4	0.00575576	-0.47573	0.64882	1	1
43962.942569444444	43962.948599537034	3	5	5	0	1	0	0	1	0	0	5	5	5	5	0	8	10	8	7	3	7	5	10	10	8	10	7	10	6	1	1	10	9	2	1	2	22	7	0.2	1	1	35	3	-0.123565	1.40555	-0.892578	0	1
43961.635034722225	43961.642777777779	3	5	3	0	3	0	5	0	3	0	3	1	5	5	3	5	9	7	10	10	10	10	8	6	6	8	8	10	8	1	3	10	8	2	1	2	22	7	0.2	1	0	39	3	0.986716	0.366283	-0.705988	0	0
43961.530856481484	43961.53733796296	3	5	3	0	1	1	3	1	3	1	1	1	5	1	3	10	10	10	10	10	10	10	8	8	8	9	10	8	10	9	7	8	8	2	1	2	22	7	0.2	2	0	32	3	1.31424	0.44049	0.668794	1	1
43961.425763888888	43961.440509259257	1	3	5	3	1	1	1	1	3	1	1	1	3	1	1	3	3	3	5	10	8	9	5	5	3	4	6	7	1	5	5	10	9	1	1	2	22	7	0.2	2	0	27	3	-0.215413	-0.352879	-0.831114	1	1
43960.856087962966	43960.862824074073	3	3	0	3	3	1	3	0	0	3	5	3	1	5	3	7	10	7	5	10	10	8	8	10	8	10	10	10	10	9	10	7	7	2	1	4	22	7	0.2	2	1	36	3	0.2016	1.00906	1.09387	1	1
43960.834016203706	43960.838090277779	5	5	5	0	3	0	1	0	5	3	5	0	5	3	3	4	9	2	1	5	5	6	4	5	4	4	4	3	5	4	5	5	8	1	1	1	22	7	0.2	3	1	43	3	-0.818594	-0.686577	-0.510627	1	1
43960.796134259261	43960.809560185182	3	5	3	0	1	0	0	3	3	1	3	0	5	1	0	5	5	5	2	7	5	5	5	5	5	5	5	5	5	5	5	5	8	2	2	3	22	7	0.2	2	1	28	3	-0.813258	-0.343844	-0.289669	1	1
43962.160104166665	43962.165983796294	1	0	0	0	0	0	0	0	0	0	0	0	0	0	0	1	7	3	7	9	9	9	7	1	1	1	7	5	5	9	1	8	8	2	1	3	22	7	0.2	2	0	1	1	0.27707	-1.31036	-0.416016	1	1
43961.506747685184	43961.515173611115	0	0	0	0	0	0	0	0	0	0	1	0	0	0	0	5	8	5	2	10	10	9	5	5	5	3	2	5	3	3	2	3	5	1	1	2	22	7	0.2	1	0	1	1	0.588982	-0.796186	-1.4009	1	1
43960.775150462963	43960.78162037037	0	5	0	0	0	0	5	0	3	0	0	0	5	0	0	6	5	1	3	10	10	10	10	10	10	10	10	10	10	10	4	3	1	2	3	3	22	7	0.2	3	0	18	2	-0.639722	1.95408	0.287034	0	1
43960.736990740741	43960.744641203702	1	0	1	0	1	1	1	0	1	0	3	1	1	1	1	10	10	10	10	10	10	10	7	7	7	8	7	1	1	3	2	5	8	2	2	3	22	7	0.2	3	0	13	2	1.80407	0.422984	-2.21983	1	1
43928.472650462965	43928.477129629631	5	5	5	5	5	3	1	0	1	5	5	1	3	5	0	8	10	9	5	10	6	10	6	8	8	6	6	6	6	6	7	10	10	2	2	3	23	1290	27	3	0	49	4	0.719716	0.00025915	-0.100761	1	1
43928.397673611114	43928.402974537035	3	5	3	3	5	5	3	3	3	3	3	3	5	1	1	1	1	1	3	10	10	10	10	10	10	10	10	10	10	5	5	2	7	1	2	3	23	1290	27	3	0	49	4	-1.29619	2.41929	-0.296184	1	1
43928.687395833331	43928.692233796297	3	3	3	3	3	1	0	3	3	1	1	0	3	0	1	1	10	1	1	10	10	6	1	1	1	1	1	1	1	1	1	10	5	2	2	3	23	1290	27	1	0	28	3	0.281136	-1.98423	-2.0059	0	1
43928.422291666669	43928.434872685182	1	3	1	3	3	0	1	0	0	3	3	3	1	3	3	5	5	8	10	10	10	9	5	7	9	10	7	10	10	9	9	8	7	2	3	2	23	1290	27	3	1	28	3	0.378661	0.249074	1.14455	1	1
43935.296111111114	43935.302361111113	3	5	5	0	0	0	0	0	1	0	1	1	5	0	1	2	2	1	8	5	5	5	5	8	10	5	5	5	5	10	10	5	5	2	1	3	23	1290	27	3	1	22	2	-1.5661	0.430566	0.662716	1	1
43928.872569444444	43928.875428240739	5	1	3	0	3	0	1	0	0	0	3	1	1	1	1	6	6	6	4	9	5	2	5	5	5	3	8	8	8	5	6	2	7	2	3	1	23	1290	27	3	1	20	2	-0.601696	-0.586885	0.510073	1	1
43928.648622685185	43928.653333333335	3	5	3	1	1	1	1	1	3	1	1	1	1	1	1	5	8	3	3	10	8	8	5	5	7	7	7	7	7	8	5	5	5	2	3	3	23	1290	27	2	0	25	2	-0.166659	-0.0332474	0.131704	1	1
43928.608877314815	43928.620196759257	0	1	0	0	1	0	0	0	3	1	1	0	0	1	3	7	10	1	5	8	8	5	10	10	1	7	9	8	3	6	8	1	5	2	2	3	23	1290	27	2	1	11	2	-0.404261	0.712732	-0.187397	1	1
43928.412118055552	43928.416168981479	3	3	3	0	1	0	1	0	0	0	0	1	3	0	5	4	1	9	9	10	10	9	9	9	9	9	9	5	1	1	4	9	9	2	1	2	23	1290	27	3	1	20	2	0.182535	1.92656	-2.15156	1	1
	43929.729601238425	5	5	5	3	5	3	5	3	5	5	3	3	5	5	1	9	10	8	6	10	10	8	10	10	10	10	10	10	7	10	10	10	10	2	2	3	24	1688	90	3	1	61	4	0.45456	1.36417	0.803368	1	1
	43929.832888564815	3	3	1	0	5	0	5	5	5	5	3	5	5	5	5	5	10	6	7	10	10	6	10	10	10	10	10	10	6	10	10	10	10	2	4	3	24	1688	90	2	0	55	4	-0.0465521	1.56654	0.672592	1	1
	43929.890245972223	5	5	0	1	5	3	3	0	5	5	5	1	5	5	0	5	10	7	10	10	10	10	1	1	8	10	10	10	10	8	10	10	8	2	4	5	24	1688	90	3	0	48	4	0.928036	-0.861372	1.47604	1	1
	43929.917556851855	1	3	5	3	3	1	5	3	1	3	1	3	5	5	3	3	9	6	5	8	9	3	7	8	8	9	8	8	4	9	10	10	10	2	3	3	24	1688	90	3	0	45	4	-0.612275	0.798532	0.508762	1	1
	43929.970449363427	3	3	3	5	5	1	5	1	5	1	3	3	3	5	0	7	9	8	7	10	9	10	1	4	1	2	5	5	9	10	7	10	8	1	2	3	24	1688	90	2	1	46	4	1.25115	-2.39842	1.01013	1	1
	43930.484745601847	3	3	5	3	5	3	5	0	5	3	3	5	5	5	0	6	10	5	7	10	10	10	8	8	8	8	8	7	1	8	6	9	8	2	2	3	24	1688	90	2	0	53	4	0.663057	0.847818	-0.74309	1	1
	43930.490338090276	3	5	1	5	3	5	3	0	0	1	3	5	5	5	0	8	10	9	9	10	10	10	9	9	10	7	9	9	9	7	7	9	10	1	4	3	24	1688	90	2	1	44	4	1.06184	0.753616	0.309885	1	1
	43930.551279328705	0	5	3	5	5	5	1	5	3	3	5	5	1	5	0	10	10	10	10	10	10	10	10	8	10	10	8	10	7	5	2	10	10	2	1	3	24	1688	90	1	0	51	4	1.43733	1.05302	-0.601474	1	1
	43930.886366747683	5	5	1	5	5	5	1	0	1	5	3	5	1	5	0	10	10	10	10	10	10	10	8	8	10	10	8	8	8	9	6	10	10	2	2	4	24	1688	90	2	0	47	4	1.3478	0.631715	0.295361	1	1
	43931.597412824078	3	5	3	1	3	3	5	3	5	1	3	1	5	3	5	8	10	10	6	9	10	10	9	7	8	7	7	9	9	10	9	10	10	2	1	3	24	1688	90	3	1	49	4	0.884916	0.0359171	1.05154	1	1
	43932.056571817127	3	3	3	3	5	3	3	3	3	3	3	3	3	3	0	8	10	10	9	10	9	9	8	7	7	8	9	10	8	9	9	9	7	2	2	3	24	1688	90	1	1	44	4	0.99431	0.100701	0.988264	1	1
	43932.595622870373	3	3	3	3	3	3	3	3	3	3	3	3	3	3	3	6	6	6	6	10	10	10	5	5	5	4	4	8	4	4	4	5	10	2	2	2	24	1688	90	3	1	45	4	0.777963	-0.743099	-0.659991	1	1
	43934.737712256945	3	0	0	5	5	3	1	3	5	5	3	3	3	5	0	8	10	10	10	10	10	10	10	10	10	10	10	10	10	10	10	8	3	2	1	3	24	1688	90	2	1	44	4	0.929724	1.14079	1.10915	1	1
	43934.784620011575	3	3	5	3	5	5	3	3	3	1	3	3	3	3	0	5	10	10	5	10	5	4	2	2	8	9	8	1	1	7	2	10	10	2	2	3	24	1688	90	2	1	46	4	0.316552	-0.249083	-1.18611	1	1
	43935.922482743059	5	0	0	3	5	5	5	5	3	3	1	5	1	3	3	10	10	10	10	10	7	10	10	10	6	10	10	10	10	10	10	10	10	1	3	3	24	1688	90	1	0	47	4	0.89072	0.688407	1.33241	1	1
	43936.569340150461	0	3	3	3	3	3	5	3	3	5	5	3	3	3	0	10	10	6	5	10	6	10	6	7	7	6	6	6	6	6	6	10	10	1	3	4	24	1688	90	2	1	45	4	0.716294	-0.172187	-0.157405	1	1
	43938.582909062505	5	5	1	5	5	5	3	3	3	5	3	3	1	5	1	9	9	9	7	9	9	9	9	6	6	4	6	8	8	8	6	9	9	2	2	3	24	1688	90	2	1	53	4	1.00416	-0.510604	0.452903	1	1
	43938.609710428238	5	5	3	5	3	5	3	5	5	3	3	5	3	5	5	10	10	10	10	10	10	10	8	9	9	10	8	10	9	9	10	10	10	1	2	2	24	1688	90	3	0	63	4	1.22398	0.509629	1.04796	1	1
	43938.668754131941	3	3	3	3	3	3	3	3	3	3	3	3	3	3	3	7	9	6	4	9	3	9	1	1	10	10	5	10	10	2	1	4	10	2	3	3	24	1688	90	2	0	45	4	0.119763	-0.615016	0.0695027	1	1
	43938.697497233792	1	3	5	0	3	1	5	3	5	1	3	3	5	5	1	6	7	4	5	10	9	9	9	9	9	8	8	9	9	9	8	9	10	2	2	3	24	1688	90	2	0	44	4	-0.165784	1.01606	0.633767	1	1
	43938.723464421295	3	5	5	3	3	3	5	5	5	3	3	3	5	5	0	2	5	1	1	7	1	5	5	5	1	2	1	1	1	1	4	10	10	2	3	4	24	1688	90	1	1	56	4	-1.33257	-0.838489	-1.518	1	1
	43938.883974583332	3	5	3	3	5	5	5	3	0	0	3	5	5	5	5	10	10	10	10	10	10	10	10	10	10	10	10	10	10	10	10	10	10	2	2	3	24	1688	90	1	0	55	4	1.07881	1.07508	1.13511	1	1
	43943.103498032404	5	3	3	5	5	1	5	3	3	5	3	5	3	5	3	7	10	7	6	10	10	6	6	5	6	9	9	9	4	9	10	7	9	#NULL!	3	5	24	1688	90	1	0	57	4	#NULL!	#NULL!	#NULL!	1	1
	43929.624643969903	3	5	5	5	3	0	3	0	3	1	3	3	1	1	3	7	8	5	9	10	10	8	6	5	5	7	9	7	7	8	8	10	10	1	4	3	24	1688	90	3	1	39	3	0.626635	-0.259155	0.441178	1	1
	43929.649888946762	5	0	0	3	5	0	0	0	0	0	0	5	5	5	5	10	10	10	10	10	10	10	10	10	10	10	10	10	10	10	10	8	10	1	4	3	24	1688	90	3	1	33	3	1.07881	1.07508	1.13511	1	1
	43929.65335912037	3	1	3	1	3	0	3	5	1	3	5	1	1	3	1	10	10	10	6	10	9	10	3	2	7	4	5	7	7	7	3	10	10	2	2	3	24	1688	90	2	1	34	3	1.61488	-1.58799	0.0911225	1	1
	43929.653833530094	5	1	0	3	5	3	0	0	0	3	3	1	0	5	0	5	10	5	9	10	10	8	8	8	7	5	5	1	1	4	1	10	9	2	1	2	24	1688	90	2	0	29	3	0.965896	0.467279	-2.28443	1	1
	43929.661564594906	0	5	0	0	5	3	3	0	3	1	0	0	5	1	3	8	10	8	10	10	10	10	6	6	10	8	2	10	10	10	10	10	10	1	1	3	24	1688	90	2	0	29	3	1.21243	-0.6995	1.46683	1	1
	43929.663857233798	1	5	5	0	3	0	3	0	3	1	1	3	3	3	5	8	10	5	8	8	10	9	4	7	3	6	4	2	3	3	3	10	10	2	3	3	24	1688	90	2	1	36	3	1.12426	-0.631006	-1.51203	1	1
	43929.671032025464	1	3	3	3	5	0	3	5	3	5	3	0	1	1	0	8	10	8	6	10	9	10	8	8	6	8	7	3	1	10	8	10	10	2	2	3	24	1688	90	1	1	36	3	0.886259	0.398082	-0.569657	1	1
	43929.681515648146	0	5	5	0	0	0	5	0	0	1	1	1	5	0	5	1	3	2	1	10	10	10	1	1	8	7	1	4	4	6	4	9	9	1	4	4	24	1688	90	2	0	28	3	-0.368773	-0.799111	-0.783947	1	1
	43929.683651319443	3	3	5	3	5	3	0	0	3	3	3	3	3	3	0	10	10	10	10	10	10	10	1	8	8	8	7	5	5	8	5	10	10	1	3	3	24	1688	90	2	1	40	3	1.68075	-0.446735	-0.246425	1	1
	43929.685278865742	3	5	3	0	3	1	3	0	0	1	1	3	3	3	0	5	10	4	3	7	5	5	5	5	5	6	3	7	3	5	5	7	2	1	1	2	24	1688	90	3	0	29	3	-0.390121	-0.589257	-0.27277	0	1
	43929.697581053246	5	5	3	3	1	0	0	0	0	0	3	0	3	1	5	5	10	3	8	9	9	7	4	5	5	9	4	8	8	4	5	9	9	1	4	3	24	1688	90	3	1	29	3	0.374922	-0.52659	-0.00876111	1	1
	43929.718680347221	1	5	5	0	0	0	5	1	5	0	1	5	5	0	1	3	4	5	7	7	9	1	1	2	2	2	2	1	1	10	3	10	8	2	2	2	24	1688	90	2	1	34	3	-0.221946	-1.99491	-0.466531	1	1
	43929.789360312498	5	1	3	0	3	0	1	0	1	3	3	3	3	3	1	5	8	5	8	10	8	3	6	3	3	2	1	1	1	6	1	8	10	2	1	3	24	1688	90	1	0	30	3	0.585241	-1.39958	-1.46655	1	1
	43929.80429915509	1	3	0	5	1	5	3	0	0	0	1	1	3	0	3	7	9	5	7	10	10	9	4	6	3	10	9	6	6	6	5	5	5	1	2	1	24	1688	90	1	0	26	3	0.683835	-0.052515	-0.334042	1	1
	43929.808010289351	3	5	3	3	5	5	3	0	1	3	3	1	1	3	0	10	10	10	10	10	10	10	8	10	10	10	10	10	10	7	7	10	10	2	1	2	24	1688	90	1	0	39	3	1.21329	1.00973	0.516546	1	1
	43929.81020547454	3	3	3	1	5	0	3	3	3	3	3	0	5	3	1	10	10	10	10	10	10	10	9	10	7	10	10	10	7	2	6	10	10	2	2	3	24	1688	90	2	1	39	3	1.34696	1.10543	-0.504576	1	1
	43929.825477615741	5	1	1	5	5	3	1	1	1	5	3	1	1	5	0	8	10	10	10	9	9	9	10	10	10	9	10	10	10	7	6	10	10	2	4	5	24	1688	90	2	0	38	3	0.851639	1.21205	0.418146	1	1
	43929.830511319444	3	5	3	1	3	1	3	0	3	0	1	1	3	3	0	7	9	5	5	10	10	8	5	5	8	6	5	5	5	8	8	10	10	2	1	3	24	1688	90	1	1	30	3	0.551679	-0.407427	0.0193712	1	1
	43929.876685682873	1	5	1	3	3	1	3	0	0	3	3	1	1	3	0	7	10	7	6	10	8	8	5	7	8	8	8	8	4	8	7	10	10	2	2	4	24	1688	90	3	1	28	3	0.511811	0.204833	0.0995113	1	1
	43929.909259490742	0	3	1	3	3	1	3	0	0	3	5	1	3	3	0	7	9	7	6	10	10	8	7	7	4	7	8	9	10	9	8	10	10	2	1	3	24	1688	90	3	1	29	3	0.535361	-0.294476	1.0467	1	1
	43929.950473726851	3	3	5	3	5	5	1	0	1	3	3	3	1	3	0	10	10	10	10	10	10	8	10	8	6	9	9	3	3	3	6	10	10	2	2	3	24	1688	90	3	0	39	3	1.38761	0.905205	-1.45295	1	1
	43930.414132893522	5	3	1	1	1	0	1	0	1	1	5	5	3	5	0	5	8	5	8	10	7	7	2	2	3	7	5	8	4	4	3	9	5	1	2	2	24	1688	90	1	0	32	3	0.535258	-1.24106	-0.391074	1	1
	43930.431235231481	1	5	5	0	3	0	3	0	3	1	1	5	3	3	0	5	5	6	8	9	9	10	9	9	9	9	6	9	10	3	9	10	10	1	3	3	24	1688	90	1	1	33	3	0.0130262	1.05611	0.147552	1	1
	43930.45329711806	0	5	5	1	1	0	5	1	5	0	1	0	5	1	3	6	10	1	6	10	10	6	8	8	5	10	10	3	2	6	1	10	10	2	2	3	24	1688	90	2	1	33	3	0.0926085	1.32082	-1.77946	1	1
	43930.493603206021	3	5	0	0	5	0	3	5	3	0	0	0	3	0	0	3	4	2	5	9	7	3	1	10	3	10	10	4	4	10	10	10	10	1	2	3	24	1688	90	2	1	27	3	-1.30741	0.540403	0.409213	1	1
	43930.51158416667	0	5	1	1	3	0	3	0	3	1	3	1	3	1	3	5	7	5	8	6	8	6	5	5	5	5	5	4	4	4	4	9	9	1	2	3	24	1688	90	2	0	28	3	0.0834199	-0.471148	-0.803738	1	1
	43930.534805057869	3	3	3	3	3	1	1	0	3	3	3	3	3	3	3	10	10	10	10	10	10	10	5	5	10	5	6	5	5	5	1	10	10	1	2	2	24	1688	90	2	0	38	3	1.88883	-0.409892	-1.08871	1	1
	43930.558823414351	3	3	5	0	1	0	5	1	3	0	3	0	3	5	3	6	9	3	4	10	7	8	4	4	8	6	6	7	7	7	9	9	10	1	1	3	24	1688	90	2	0	35	3	-0.0119839	-0.502773	0.584033	1	1
	43930.560151041667	3	5	0	0	5	0	3	0	0	3	3	0	0	3	1	7	10	5	10	10	10	10	6	5	5	10	10	5	1	5	1	10	10	1	2	3	24	1688	90	2	0	26	3	1.15689	0.508577	-1.655	1	1
	43930.622025659723	3	5	1	1	3	0	1	0	1	3	3	1	3	3	1	6	10	6	6	9	8	9	9	9	9	9	8	8	8	6	7	9	9	1	4	3	24	1688	90	3	1	29	3	0.174241	1.09573	0.0421929	1	1
	43930.702800277781	3	3	1	1	3	1	3	3	3	1	1	1	3	3	3	7	9	7	8	10	10	9	9	8	9	9	9	9	9	7	7	8	9	2	2	3	24	1688	90	2	1	33	3	0.595034	0.910609	0.316559	1	1
	43930.739771516208	3	5	3	1	3	3	1	0	1	1	1	3	5	3	1	9	9	9	10	10	8	9	5	5	4	4	4	8	9	6	4	10	10	1	2	3	24	1688	90	3	1	34	3	1.44583	-1.46025	0.354051	1	1
	43930.754360787032	3	1	1	1	5	3	5	0	3	3	3	3	5	5	0	7	8	3	8	10	8	8	8	6	6	6	7	7	9	7	4	10	9	1	1	3	24	1688	90	2	1	41	3	0.327093	0.0126164	0.0581075	1	1
	43930.801725405094	1	5	5	1	5	1	3	0	3	3	3	1	3	3	0	10	10	10	7	10	8	7	2	3	1	1	2	6	6	4	3	8	10	2	1	2	24	1688	90	3	1	37	3	1.68141	-2.64465	-0.177649	1	1
	43930.802186469911	1	0	1	3	3	3	5	0	1	3	3	1	3	1	0	7	10	7	9	10	10	10	10	10	10	10	10	10	2	8	7	10	10	1	2	3	24	1688	90	2	1	28	3	0.747813	1.65934	-0.394014	1	1
	43930.812938703704	3	5	1	1	3	0	3	1	3	1	1	0	5	1	1	6	4	4	7	9	9	10	9	9	9	9	9	10	9	10	10	6	3	1	4	3	24	1688	90	1	0	29	3	-0.372466	1.19425	1.06041	1	1
	43930.837798854162	5	3	3	1	3	3	1	0	1	3	1	1	1	1	0	8	10	8	5	10	5	10	8	8	8	8	8	8	8	10	8	10	10	1	1	3	24	1688	90	2	1	27	3	0.317423	0.408196	0.83538	1	1
	43930.838558020834	3	5	3	0	0	0	1	3	1	1	3	1	1	1	3	5	7	5	5	7	7	5	10	10	10	10	10	6	6	8	9	7	10	2	1	2	24	1688	90	3	0	26	3	-0.967367	1.93263	0.106262	1	1
	43930.878911967593	3	3	3	3	3	1	3	1	3	1	1	1	1	1	1	7	8	8	8	10	10	8	6	6	8	6	6	6	6	5	5	8	8	1	3	3	24	1688	90	3	0	29	3	0.918612	-0.103818	-0.5034	0	1
	43930.905415671295	1	5	0	1	5	3	1	0	3	1	3	1	3	3	0	10	10	10	10	10	10	10	9	10	9	9	8	10	5	7	8	6	7	2	4	3	24	1688	90	2	1	30	3	1.32355	0.858832	0.0868997	1	1
	43931.000638715283	3	3	0	5	3	0	0	0	1	0	3	0	3	5	0	10	10	10	10	10	10	10	3	3	7	3	6	10	10	10	2	10	10	#NULL!	2	3	24	1688	90	2	0	26	3	#NULL!	#NULL!	#NULL!	1	1
	43931.503904861107	1	5	1	1	3	3	3	0	3	1	5	1	5	3	0	9	9	6	6	10	10	6	8	8	2	3	3	1	5	6	5	10	10	2	2	4	24	1688	90	2	0	35	3	0.911767	-0.739497	-0.915982	1	1
	43931.559693564814	3	5	0	3	3	0	0	0	3	3	5	3	3	3	0	5	10	5	4	10	10	7	5	5	5	8	6	4	8	8	4	10	10	2	2	2	24	1688	90	2	1	34	3	0.349256	-0.33507	-0.169935	1	1
	43931.568362337959	3	3	1	0	1	1	5	0	5	1	1	1	5	5	1	9	10	5	1	10	10	7	10	9	9	7	7	6	5	10	10	10	10	2	1	3	24	1688	90	3	0	33	3	0.0556998	0.89176	0.258208	1	1
	43931.587340289349	3	3	3	0	1	1	3	0	3	1	3	1	3	1	1	5	9	5	4	6	7	5	2	3	2	2	2	2	2	7	2	9	10	2	1	2	24	1688	90	1	0	27	3	0.150736	-1.8819	-0.727268	1	1
	43931.631374143515	0	5	5	1	3	1	5	3	3	3	3	3	5	3	0	8	8	8	8	10	10	10	9	8	8	8	7	7	8	10	8	10	10	2	2	2	24	1688	90	2	1	43	3	0.79988	0.436205	0.51052	1	1
	43931.637726331013	3	3	1	0	5	0	0	3	1	1	3	0	3	3	0	5	10	6	5	10	6	10	1	7	6	10	10	1	1	7	2	10	10	2	2	3	24	1688	90	2	0	26	3	0.400923	0.447172	-1.51409	1	1
	43931.652480752316	3	3	3	3	3	1	3	1	1	3	5	5	3	5	0	9	10	9	10	8	9	8	6	4	6	6	6	5	2	9	3	10	10	2	2	3	24	1688	90	2	0	42	3	1.34552	-0.70853	-0.51794	1	1
	43931.652653090277	1	5	3	0	3	0	3	0	3	0	1	3	3	1	5	6	8	8	7	10	4	9	9	9	10	2	8	8	8	5	1	10	10	2	1	3	24	1688	90	3	0	31	3	0.32599	0.579747	-0.532207	1	1
	43931.708920347221	3	1	3	0	3	3	1	1	5	3	3	3	1	1	1	8	9	7	5	9	8	7	8	5	7	7	6	10	10	5	4	9	10	2	1	3	24	1688	90	3	0	32	3	0.385165	-0.133782	0.354427	1	1
	43931.717014236114	3	5	3	3	3	1	1	0	0	1	3	1	1	3	0	10	10	4	9	10	10	8	3	7	10	7	8	5	5	5	2	10	10	2	3	3	24	1688	90	3	1	28	3	1.09989	0.206661	-1.02663	1	1
	43931.898877650463	5	3	3	1	3	1	3	0	3	3	3	3	3	3	0	8	8	10	10	10	10	10	9	9	10	7	9	3	1	1	1	10	10	2	2	3	24	1688	90	3	0	37	3	1.38136	1.44834	-2.60191	1	1
	43931.923729375005	5	3	5	1	3	1	3	1	5	3	3	3	3	3	0	7	9	8	7	10	9	7	7	6	7	8	6	4	9	3	2	9	8	1	1	3	24	1688	90	3	1	42	3	0.769549	0.181998	-0.938469	1	1
	43931.944824131948	3	5	0	3	5	0	3	0	3	1	1	1	1	1	5	10	10	10	5	10	7	10	4	4	8	5	5	8	7	8	9	10	8	1	1	3	24	1688	90	1	0	32	3	1.11812	-1.17019	0.911593	1	1
	43931.968954074073	3	3	0	3	3	0	3	0	3	3	3	3	3	3	0	9	10	10	8	10	10	10	8	8	10	8	8	10	10	10	10	10	10	2	1	2	24	1688	90	1	1	33	3	1.05192	0.291372	1.30163	1	1
	43932.016530185181	3	1	0	5	5	5	0	1	1	5	5	3	0	5	0	10	10	10	6	10	10	10	4	5	5	8	8	6	3	7	6	7	9	2	2	2	24	1688	90	2	1	39	3	1.42481	-0.512124	-0.344549	1	1
	43932.029413634256	3	5	5	1	1	1	1	0	1	1	3	1	3	3	1	7	10	7	10	10	10	10	10	10	10	10	10	10	10	10	10	6	10	2	2	3	24	1688	90	1	0	30	3	0.642858	1.265	1.06966	1	1
	43932.038584861111	3	5	5	1	5	1	3	0	5	3	3	0	5	1	3	7	10	3	4	8	10	9	8	7	5	6	6	4	8	10	4	10	10	2	2	1	24	1688	90	3	0	43	3	0.292518	-0.0541792	-0.0407453	1	1
	43932.868652581019	3	5	5	1	0	0	1	0	1	0	3	1	3	1	5	3	5	2	3	5	4	3	3	4	4	2	2	3	6	6	3	10	5	1	1	2	24	1688	90	3	0	29	3	-1.20026	-1.24151	-0.185104	1	1
	43932.870624016199	3	3	3	3	5	3	1	0	1	3	3	1	3	1	1	8	9	6	5	10	6	6	5	7	5	6	6	6	3	7	8	10	10	2	1	3	24	1688	90	2	0	34	3	0.220866	-0.34457	-0.00925798	1	1
	43933.023365844907	5	3	1	0	3	3	3	0	3	3	3	1	3	3	0	9	10	9	9	9	9	10	7	7	9	7	7	9	9	9	8	8	8	2	1	3	24	1688	90	1	0	34	3	1.08501	-0.110424	0.926354	1	1
	43933.48190003472	3	5	3	3	5	5	3	1	1	3	3	1	3	3	0	7	10	8	7	10	8	10	10	10	10	9	9	10	10	9	10	10	10	2	1	2	24	1688	90	2	0	42	3	0.395333	1.1414	1.04521	1	1
	43933.97343849537	1	5	3	0	3	0	3	0	3	0	0	3	3	1	1	7	10	4	5	7	7	9	6	6	6	6	6	9	1	7	3	8	8	2	1	3	24	1688	90	3	0	26	3	0.264194	-0.106079	-0.510677	0	0
	43933.978379837965	1	3	1	3	5	3	3	1	1	3	3	1	1	3	0	9	9	9	8	10	9	9	9	9	8	9	9	9	9	9	9	9	10	2	1	3	24	1688	90	2	0	32	3	0.728993	0.702615	0.847992	1	1
	43934.009475497689	3	3	0	3	5	3	3	0	3	3	5	3	3	5	0	10	10	10	3	10	5	10	7	8	10	9	9	10	10	5	7	10	10	2	1	2	24	1688	90	3	0	42	3	0.433608	0.705312	0.563974	1	1
	43934.657740219904	3	3	3	5	3	3	1	0	3	3	5	3	3	3	0	9	9	9	7	7	8	5	5	5	9	6	5	3	6	7	7	10	10	2	2	3	24	1688	90	1	1	41	3	0.549842	-0.474714	-0.0122144	1	1
	43934.66016939815	3	5	1	1	1	0	5	5	3	1	0	0	1	1	3	5	9	6	8	7	8	4	8	10	8	8	6	6	7	9	9	8	9	2	1	3	24	1688	90	2	1	30	3	-0.308797	0.671801	0.534523	1	1
	43934.684170995373	3	3	3	3	3	3	3	3	3	3	3	1	1	1	3	10	10	10	10	10	10	10	10	10	10	10	10	10	10	10	10	10	10	2	1	3	24	1688	90	2	0	39	3	1.07881	1.07508	1.13511	1	1
	43934.716305347218	5	3	1	5	5	3	3	0	0	1	1	3	1	3	0	9	9	9	6	10	8	10	9	9	9	9	10	10	9	10	10	10	10	2	2	3	24	1688	90	2	1	34	3	0.495516	0.874436	1.16347	1	1
	43934.717156956016	5	5	5	0	3	1	0	0	1	0	0	0	5	1	5	1	3	2	4	4	8	8	1	1	4	1	1	5	5	4	5	5	5	2	3	1	24	1688	90	2	0	31	3	-0.676081	-1.89706	-0.172172	1	1
	43934.732568298612	5	3	3	1	5	3	1	0	0	3	3	1	3	3	5	9	6	8	8	10	9	3	9	9	7	9	8	5	4	10	9	6	10	2	2	3	24	1688	90	2	1	39	3	0.0951316	0.862397	0.129247	1	1
	43934.867035370371	3	5	3	0	0	0	3	0	3	0	3	0	3	0	3	3	9	3	3	10	10	8	1	1	3	1	1	4	4	5	1	10	10	2	2	2	24	1688	90	3	1	26	3	0.658903	-2.21457	-0.914344	1	1
	43934.890384548613	3	3	1	3	3	3	3	3	3	1	5	3	3	1	3	10	10	10	10	10	10	10	9	9	9	7	8	6	4	5	4	5	10	2	1	3	24	1688	90	1	0	41	3	1.56052	0.773227	-1.06872	1	1
	43934.895222847219	5	3	1	0	3	0	3	0	3	3	3	1	3	3	0	10	10	10	10	10	10	10	6	6	9	5	5	10	9	5	4	10	10	2	1	2	24	1688	90	2	0	31	3	1.73467	-0.649389	0.176508	1	1
	43934.922651041663	1	1	3	3	3	1	1	1	1	0	1	1	5	3	1	9	10	6	10	10	10	10	6	6	8	6	6	6	6	9	4	9	9	1	3	3	24	1688	90	3	0	26	3	1.35735	-0.353254	-0.148837	1	1
	43934.966937685182	1	5	0	0	3	0	3	0	3	3	3	3	3	3	0	7	10	6	8	10	10	8	6	6	5	7	7	1	1	1	1	10	9	1	1	3	24	1688	90	2	1	30	3	1.14755	0.249477	-2.47935	1	1
	43935.006127326385	1	5	1	3	3	1	3	1	1	1	3	1	1	1	1	5	5	5	5	10	10	10	6	6	6	7	7	1	1	1	1	8	8	2	1	3	24	1688	90	2	0	27	3	0.443265	0.70374	-2.62268	1	1
	43935.041028946755	3	3	1	3	5	5	3	0	0	3	3	3	1	5	0	10	10	5	5	10	5	8	8	8	8	8	8	8	8	10	8	10	10	2	1	3	24	1688	90	3	0	38	3	0.107313	0.437637	0.881041	1	1
	43935.042555891203	3	5	1	3	3	0	3	0	3	1	1	1	5	3	0	4	9	7	6	9	8	9	5	5	5	4	5	4	3	7	5	9	10	2	2	3	24	1688	90	2	0	32	3	0.591159	-0.730822	-0.59589	0	1
	43935.644736435184	3	1	3	1	3	0	0	0	3	3	3	3	1	3	3	4	10	8	9	10	9	10	10	10	9	10	10	10	10	10	9	9	10	2	3	1	24	1688	90	2	0	30	3	0.370375	1.27996	0.984509	1	1
	43935.703551307874	5	0	0	3	5	0	0	0	0	0	0	5	5	5	5	10	10	10	10	10	10	10	10	10	10	10	10	10	10	10	10	8	10	1	4	3	24	1688	90	3	1	33	3	1.07881	1.07508	1.13511	1	1
	43935.8743068287	5	3	3	1	5	0	3	0	3	3	5	3	3	5	0	10	9	10	8	10	9	9	1	5	8	7	7	1	1	6	4	10	10	2	1	2	24	1688	90	2	0	42	3	1.52315	-0.533986	-1.30622	1	1
	43935.900261550923	0	3	0	3	5	3	5	0	0	3	1	1	0	5	0	9	10	10	10	10	10	8	1	1	6	6	6	10	10	10	10	10	10	1	1	3	24	1688	90	2	0	29	3	1.51773	-2.15768	1.97722	1	1
	43935.905095416667	3	1	3	3	3	3	1	0	1	3	3	3	1	3	0	8	10	8	9	10	10	10	7	8	7	7	7	8	8	7	7	10	10	2	1	3	24	1688	90	2	1	31	3	1.16064	0.00872836	0.270667	1	1
	43935.919088784722	5	5	5	0	0	0	5	0	5	0	0	0	5	0	5	6	10	7	10	7	8	8	10	10	9	8	8	9	8	8	8	8	9	1	1	3	24	1688	90	2	0	35	3	0.257052	0.988094	0.564462	1	1
	43935.935625451384	5	3	1	5	5	5	1	1	1	5	1	3	1	1	1	10	10	10	10	10	10	10	2	8	8	8	7	10	10	10	10	10	10	2	2	3	24	1688	90	2	1	39	3	1.43662	-0.745795	1.59557	1	1
	43935.950956469911	3	3	5	0	3	0	1	0	1	0	3	3	5	3	3	4	10	7	10	10	10	8	8	10	10	10	10	1	2	7	4	9	10	2	3	4	24	1688	90	2	1	33	3	0.632444	1.77725	-1.71717	1	1
	43936.010509166663	3	5	1	1	5	0	3	0	1	1	3	5	5	5	1	4	9	7	7	9	9	6	8	8	7	8	7	10	8	7	3	10	8	2	1	2	24	1688	90	1	0	39	3	0.137624	0.521918	0.0827244	1	1
	43936.24623016204	3	3	3	3	3	3	1	0	3	1	5	1	3	1	1	4	10	3	8	7	9	7	6	6	6	7	7	9	6	8	3	10	10	2	1	3	24	1688	90	2	0	34	3	0.083573	-0.0347197	0.0759629	0	0
	43936.539399050926	5	3	0	3	5	1	1	0	1	3	3	1	1	5	0	8	10	8	10	10	10	8	6	7	7	7	7	8	7	10	8	10	10	1	1	1	24	1688	90	3	0	32	3	1.08775	-0.329351	0.752354	1	1
	43936.956602731487	0	5	5	0	3	0	3	0	3	0	3	0	3	3	0	3	10	1	9	8	10	5	3	3	3	3	1	2	2	3	7	10	10	2	1	3	24	1688	90	3	0	28	3	0.454362	-1.60142	-0.948032	1	1
	43938.475775555555	5	3	1	1	3	1	3	0	3	1	1	3	3	1	3	5	8	8	6	10	8	8	5	5	6	9	9	8	7	5	3	8	8	2	2	2	24	1688	90	2	1	32	3	0.3812	0.168151	-0.315025	1	1
	43938.531524166669	1	5	3	1	1	0	3	0	3	1	0	1	3	1	3	5	10	6	2	10	10	10	8	2	7	6	7	10	10	2	5	10	10	2	1	3	24	1688	90	2	0	26	3	0.495711	-0.264371	-0.0253569	1	1
	43938.678554999999	0	5	3	3	1	0	5	0	3	1	1	0	3	3	0	8	9	9	2	10	2	8	8	8	8	10	10	10	10	10	8	10	10	2	2	3	24	1688	90	2	0	28	3	-0.451481	0.805355	1.3747	1	1
	43938.699531574079	0	5	5	0	1	0	5	3	3	0	0	0	3	1	1	3	4	2	7	8	9	3	5	4	6	8	7	2	10	5	2	7	9	2	2	3	24	1688	90	3	0	27	3	-0.732942	0.176554	-0.615097	1	1
	43938.761141840281	3	3	1	1	3	3	1	0	3	3	1	1	3	5	1	8	9	8	9	10	10	9	5	5	4	6	7	5	3	6	2	10	10	2	2	3	24	1688	90	3	0	32	3	1.39022	-0.591809	-1.00617	1	1
	43938.836592557869	1	5	3	1	3	1	3	3	3	3	3	3	3	5	1	6	7	3	9	9	9	9	7	9	5	4	4	3	2	6	4	9	9	1	2	1	24	1688	90	2	0	41	3	0.543352	0.0275984	-1.29085	1	1
	43938.930835069448	1	3	3	0	3	3	3	3	1	3	3	1	3	3	1	9	10	8	10	10	9	10	9	8	9	8	8	7	8	9	8	10	10	2	1	3	24	1688	90	2	0	34	3	1.0726	0.506839	0.430403	1	1
	43939.63122815972	0	0	5	0	1	0	5	3	5	0	3	0	5	3	3	8	10	8	7	10	10	10	9	9	9	9	9	9	9	7	7	10	10	2	2	3	24	1688	90	2	1	33	3	0.794625	0.950817	0.284818	1	1
	43940.98001944444	0	5	5	0	3	0	3	0	5	0	0	0	5	1	0	3	6	4	7	6	7	3	7	7	4	7	4	3	2	2	2	10	10	2	2	3	24	1688	90	3	0	27	3	-0.605449	0.359545	-1.67305	1	1
	43941.626242627317	1	5	3	1	3	0	3	0	3	3	3	1	3	1	0	1	10	3	8	10	10	9	10	9	3	6	8	9	4	7	7	8	9	2	1	3	24	1688	90	3	0	30	3	0.159089	0.569804	-0.235509	1	1
	43941.697045451394	5	3	1	3	5	1	3	0	0	5	5	1	3	1	0	10	10	8	7	10	8	10	6	10	6	7	8	10	7	10	7	10	10	2	1	3	24	1688	90	1	1	36	3	0.923	0.0128431	0.813258	1	1
	43941.722894398146	5	5	0	1	3	3	1	0	0	3	3	3	0	3	0	10	10	10	10	10	10	10	1	8	9	9	8	10	10	10	7	10	10	2	1	3	24	1688	90	2	0	30	3	1.45116	-0.499511	1.25797	1	1
	43941.783142546294	3	3	1	3	1	0	1	0	1	3	3	3	1	3	0	10	10	10	10	10	10	10	10	10	10	10	10	10	10	10	10	10	10	2	1	2	24	1688	90	1	1	26	3	1.07881	1.07508	1.13511	1	1
	43941.861269803238	1	5	3	3	3	1	5	0	5	1	3	0	5	3	3	10	9	6	4	10	8	8	8	7	7	8	8	7	7	9	8	8	10	2	1	2	24	1688	90	2	0	41	3	0.336628	0.332401	0.483388	1	1
	43941.943103807869	0	3	5	1	3	1	3	1	1	1	3	3	5	3	5	7	7	4	8	5	7	6	6	5	6	10	9	8	8	3	6	10	8	1	3	3	24	1688	90	3	1	38	3	-0.385876	0.423294	0.0901935	1	1
	43941.965082731476	1	5	5	3	0	0	0	0	5	0	0	0	5	0	5	5	7	6	5	5	10	10	1	6	5	5	5	10	4	8	8	2	2	1	2	3	24	1688	90	2	0	29	3	0.1882	-1.08293	0.741357	1	1
	43941.988009629626	3	5	3	0	3	1	0	3	5	0	3	0	5	1	3	4	7	5	5	10	8	10	8	8	8	6	7	9	9	10	6	9	10	2	1	1	24	1688	90	2	0	35	3	-0.0765685	0.415997	0.661166	1	1
	43941.988193831014	5	5	0	1	3	1	3	0	3	1	3	0	3	3	3	4	10	6	8	10	10	7	1	5	4	1	4	6	1	10	10	10	10	2	1	3	24	1688	90	2	0	34	3	0.908723	-1.91613	0.470732	1	1
	43942.065589907405	5	3	0	3	5	3	1	3	3	3	3	0	0	3	0	10	10	10	10	10	10	10	5	5	5	5	3	10	10	10	10	10	10	2	1	3	24	1688	90	2	0	35	3	1.6847	-1.77099	1.7236	1	1
	43942.580216666669	1	5	5	1	1	0	3	1	3	1	1	1	5	1	3	5	8	5	5	8	8	9	7	7	7	5	4	5	5	7	7	8	9	2	1	2	24	1688	90	3	0	32	3	0.102694	-0.0911195	-0.214849	1	1
	43942.581579988429	1	3	1	5	5	1	3	0	3	1	3	3	3	3	0	7	9	3	9	10	10	6	7	7	4	6	5	3	2	9	3	10	10	2	1	3	24	1688	90	2	0	35	3	0.676153	-0.184277	-0.969299	1	1
	43942.588909224534	1	0	0	3	5	3	1	0	3	1	3	1	3	5	0	10	10	10	10	10	10	10	10	10	10	7	6	1	6	7	7	10	10	2	2	3	24	1688	90	2	0	29	3	1.4799	0.81978	-0.881511	1	1
	43942.601596076391	0	5	3	0	1	0	5	0	3	1	5	0	3	1	3	7	10	10	10	1	10	10	10	10	6	5	10	10	3	2	2	10	10	2	2	3	24	1688	90	3	0	30	3	0.742228	0.887666	-1.04083	1	1
	43942.995918692133	3	5	1	3	1	1	3	1	1	1	1	1	3	1	3	7	6	8	7	10	10	7	8	7	8	10	5	7	1	6	4	8	10	2	2	3	24	1688	90	2	0	29	3	0.511748	0.793231	-1.09376	1	1
	43929.644218125002	1	5	0	0	1	0	0	0	0	3	1	0	0	1	0	5	5	5	1	10	10	10	10	10	10	1	10	6	7	6	4	10	10	2	3	1	24	1688	90	1	0	12	2	-0.190045	1.24958	-0.803551	1	1
	43929.651620115736	3	5	1	0	3	0	1	0	0	1	3	0	0	1	3	5	7	4	4	10	10	10	5	5	7	7	5	5	5	7	8	6	8	1	3	3	24	1688	90	2	0	21	2	0.240045	-0.171105	-0.192185	1	1
	43929.653556666672	1	0	1	0	5	0	0	1	0	0	3	0	0	1	5	5	9	2	7	10	7	7	10	10	8	7	7	1	1	9	3	9	10	1	3	3	24	1688	90	2	0	17	2	-0.0974623	1.41195	-1.57164	1	1
	43929.654631840276	1	1	1	0	0	0	0	0	3	0	0	3	1	0	5	3	8	3	5	10	7	7	5	5	4	4	3	2	4	4	2	6	8	2	2	3	24	1688	90	2	0	15	2	0.0891302	-0.636314	-1.36405	1	1
	43929.655534456018	3	3	0	0	5	0	0	0	0	3	3	0	0	3	0	8	10	10	6	10	10	8	8	8	8	8	8	10	10	10	5	10	10	2	2	3	24	1688	90	2	0	20	2	0.818522	0.27403	0.81906	1	1
	43929.657300335646	3	3	0	0	3	0	0	0	0	0	0	0	0	1	0	7	9	4	5	10	9	7	4	4	2	4	2	2	1	2	2	10	10	1	2	3	24	1688	90	1	0	10	2	0.850127	-1.20048	-1.82647	1	1
	43929.663787361111	0	0	0	0	0	0	0	0	0	0	0	0	0	0	5	7	7	7	5	7	5	5	3	8	5	8	8	4	1	8	5	2	7	1	3	3	24	1688	90	3	1	5	1	-0.322546	0.168142	-0.5047	1	1
	43929.67772010417	1	5	3	0	1	0	3	1	1	1	3	1	1	1	1	3	8	3	9	9	10	7	8	5	6	8	7	8	1	7	7	9	10	2	2	3	24	1688	90	2	1	23	2	0.0994595	0.388841	-0.454067	1	1
	43929.682011875004	3	5	1	0	0	0	0	0	1	1	3	0	5	0	3	3	5	6	7	6	7	9	1	1	8	9	8	5	4	6	4	8	9	2	2	3	24	1688	90	2	1	22	2	-0.184028	-0.330494	-0.387532	1	1
	43929.705529907413	0	5	0	0	0	0	0	0	0	0	0	0	0	0	0	7	8	8	8	10	9	9	8	8	8	8	8	1	1	1	1	10	10	1	2	3	24	1688	90	3	1	5	1	0.941079	1.21982	-2.68632	1	1
	43929.711879664348	0	0	0	0	0	0	0	0	0	0	0	0	0	0	0	1	1	1	1	1	1	1	1	1	1	8	4	1	1	1	1	1	1	2	3	3	24	1688	90	3	1	0	1	-2.48333	-0.566331	-1.40878	1	1
	43929.735640486106	5	0	3	0	0	0	0	1	0	1	0	0	0	0	5	2	10	5	4	10	10	10	6	6	6	6	8	8	1	10	9	10	10	2	1	3	24	1688	90	1	0	15	2	0.224221	0.0425934	0.0856562	1	1
	43929.739891111109	0	3	3	0	3	0	0	0	3	3	3	0	1	3	3	7	8	7	5	9	10	6	7	7	6	9	9	5	9	8	6	10	10	2	2	3	24	1688	90	3	1	25	2	0.143744	0.4581	0.161588	1	1
	43929.762455509263	0	3	0	1	3	3	3	0	3	3	0	1	0	3	0	10	10	10	9	10	10	10	9	9	10	7	8	9	9	9	4	10	10	1	2	3	24	1688	90	1	1	23	2	1.34878	0.549722	0.263846	1	1
	43929.773318645835	5	3	5	0	0	0	1	0	1	0	0	0	0	0	3	8	10	8	8	10	10	10	8	8	6	10	8	9	6	9	5	9	9	2	1	3	24	1688	90	1	0	18	2	1.0017	0.477655	0.103312	1	1
	43929.786374502313	1	1	1	0	0	0	0	0	3	0	0	3	1	0	5	3	8	3	5	10	7	7	5	5	4	4	3	2	4	4	2	6	8	2	2	3	24	1688	90	2	0	15	2	0.0891302	-0.636314	-1.36405	1	1
	43929.789619930554	0	3	3	0	0	0	3	0	3	0	1	0	3	1	1	4	7	5	8	8	7	9	8	7	7	7	6	5	2	7	8	8	9	1	3	3	24	1688	90	3	1	18	2	-0.0258051	0.499446	-0.49188	1	1
	43929.796454374999	3	5	1	3	1	1	1	0	1	1	1	1	1	0	0	8	10	7	7	10	9	9	9	9	8	10	10	10	10	7	4	10	10	2	3	4	24	1688	90	3	1	20	2	0.573897	1.09581	0.221445	1	1
	43929.802153414348	1	5	1	1	3	0	1	0	1	1	3	1	3	3	1	8	10	10	10	10	10	10	9	9	9	10	10	10	10	10	7	10	10	2	3	1	24	1688	90	3	1	25	2	1.05129	0.86905	0.869932	1	1
	43929.811300555557	1	1	5	0	0	0	3	1	0	0	1	0	3	1	3	5	7	6	1	8	5	5	6	10	4	10	10	1	1	1	5	8	8	1	1	3	24	1688	90	1	0	19	2	-0.865645	1.53226	-1.95793	1	1
	43929.813277881942	3	3	1	0	1	0	0	0	1	1	1	0	3	0	3	5	3	8	10	6	10	2	7	7	7	6	2	1	1	9	9	10	10	1	4	5	24	1688	90	2	0	17	2	-0.182263	-0.0911777	-0.447671	1	1
	43929.823696215273	1	5	1	0	1	0	3	1	3	0	1	1	0	1	0	5	8	3	1	10	9	7	7	6	3	9	9	3	3	3	3	9	9	2	2	3	24	1688	90	1	1	18	2	-0.248586	0.777142	-1.65297	1	1
	43929.860508182872	1	5	3	0	0	0	1	3	1	0	3	0	0	1	3	6	8	6	6	6	6	6	6	6	6	6	6	6	6	6	6	9	10	#NULL!	2	3	24	1688	90	2	1	21	2	#NULL!	#NULL!	#NULL!	1	1
	43929.882422129631	5	5	1	0	3	0	1	0	0	0	3	1	0	0	0	8	8	2	9	8	8	8	9	9	7	7	8	4	1	7	1	8	8	1	3	3	24	1688	90	2	1	19	2	0.276766	1.1165	-1.57912	1	1
	43929.884576516204	3	3	1	0	3	1	1	0	1	0	0	1	0	1	0	8	10	9	6	10	7	10	9	9	8	9	8	9	8	9	7	10	10	1	3	3	24	1688	90	2	1	15	2	0.575455	0.719642	0.562681	1	1
	43929.907189074074	0	5	1	0	1	0	0	0	0	0	1	0	0	0	0	9	9	9	5	10	10	10	8	6	10	10	9	7	10	7	6	10	10	2	2	2	24	1688	90	2	1	8	1	0.784608	0.739387	0.181337	1	1
	43929.931599606483	1	0	0	0	1	0	0	1	0	0	3	0	0	0	3	5	8	8	9	9	9	5	5	5	5	5	5	8	8	5	9	9	8	1	2	3	24	1688	90	3	0	9	2	0.482555	-0.95463	0.649719	1	1
	43930.064379212963	0	1	1	1	0	0	0	1	0	0	0	0	0	0	1	6	7	9	5	10	6	7	8	9	9	9	9	10	10	10	7	8	10	2	2	2	24	1688	90	3	1	5	1	-0.247191	0.900167	1.07898	1	1
	43930.327626099534	3	3	0	0	3	0	0	0	0	0	0	0	3	0	1	10	10	8	2	10	10	10	10	10	10	10	10	10	10	9	8	10	10	1	3	3	24	1688	90	2	0	13	2	0.39972	1.40385	0.747546	1	1
	43930.345096087964	1	3	1	0	5	0	1	0	1	1	1	1	3	3	0	8	8	8	6	10	9	9	4	4	9	5	4	3	3	4	3	10	10	1	2	3	24	1688	90	3	1	21	2	1.09966	-0.527633	-1.32587	1	1
	43930.427026805555	1	1	0	0	1	1	1	0	1	1	3	0	3	1	3	3	8	3	4	5	5	6	8	7	7	5	6	2	3	6	5	10	10	1	2	3	24	1688	90	2	1	17	2	-0.913495	0.566662	-0.90623	1	1
	43930.456126736113	0	1	3	1	1	1	0	0	0	0	0	0	3	3	1	9	5	4	9	10	10	9	5	5	6	5	6	8	8	4	4	10	10	1	3	3	24	1688	90	2	0	14	2	0.790556	-0.541011	-0.219346	1	1
	43930.470225370373	0	3	0	0	1	0	0	0	0	0	0	0	0	0	5	1	1	1	1	2	1	1	1	1	1	1	1	1	1	1	1	10	6	1	4	4	24	1688	90	2	1	9	2	-2.11964	-1.60902	-1.31538	1	1
	43930.509063020829	1	1	3	1	1	0	0	1	1	0	1	1	1	1	3	2	2	2	2	5	5	2	7	6	6	2	2	2	2	3	3	8	7	1	2	3	24	1688	90	2	1	16	2	-1.64216	0.0489209	-1.40433	1	1
	43930.521121944446	1	5	3	0	1	0	1	0	1	1	1	0	1	1	0	7	10	4	3	10	9	10	1	3	7	2	6	1	1	6	2	10	10	2	1	3	24	1688	90	3	0	16	2	0.943104	-1.10157	-1.48291	1	1
	43930.531537476854	1	5	1	0	0	0	0	3	0	0	3	0	1	0	5	4	9	5	6	8	9	6	5	5	5	5	5	7	1	8	6	10	9	1	1	1	24	1688	90	2	1	19	2	0.173085	-0.604436	-0.232396	1	1
	43930.533546990744	0	0	0	0	1	0	0	0	0	0	1	0	0	0	0	2	5	2	5	10	10	10	5	5	5	3	3	3	3	5	3	10	10	2	1	1	24	1688	90	2	1	2	1	0.158982	-0.519138	-1.36585	1	1
	43930.537139884254	5	3	1	0	1	0	0	0	0	5	3	0	1	1	0	9	10	9	8	10	8	10	8	8	9	9	9	7	2	4	4	9	2	2	2	3	24	1688	90	1	1	20	2	1.08784	1.04708	-1.22705	1	1
	43930.555579930558	0	0	0	0	0	0	0	0	0	0	0	0	0	0	0	10	10	10	10	10	10	10	10	10	6	3	9	7	7	8	9	10	10	1	3	3	24	1688	90	2	0	0	1	1.47705	0.0703514	0.329564	1	1
	43930.58893189815	1	1	1	0	1	0	0	0	0	0	3	0	0	0	1	5	7	5	5	9	5	8	8	8	8	9	8	8	7	7	7	10	10	2	2	2	24	1688	90	3	1	8	1	-0.542022	0.974557	0.235565	1	1
	43930.748062233797	3	5	0	0	0	0	0	0	0	0	1	0	0	0	3	4	8	5	4	8	4	7	5	5	3	1	1	1	1	2	1	5	7	1	1	4	24	1688	90	2	1	12	2	0.080665	-1.11381	-1.85998	1	1
	43930.748770324077	5	0	0	0	0	0	0	1	0	0	1	0	0	0	5	3	1	1	2	1	4	1	8	9	5	9	9	1	1	1	1	9	9	2	1	3	24	1688	90	2	0	12	2	-2.54628	2.04173	-2.15617	1	1
	43930.794288263889	1	5	3	1	3	0	0	0	1	1	3	0	1	3	1	8	9	8	5	5	5	7	8	6	6	6	6	7	6	7	6	6	6	2	2	3	24	1688	90	1	1	23	2	-0.0585408	-0.163938	0.324109	1	1
	43930.831361736113	1	3	3	0	3	0	1	0	0	1	3	1	3	1	3	6	9	4	7	9	9	8	5	5	6	8	8	9	9	9	9	10	10	2	2	3	24	1688	90	3	0	23	2	0.183944	-0.335075	1.16703	0	1
	43930.833265057867	0	5	1	0	3	0	3	3	0	0	3	0	3	0	0	1	5	1	5	10	10	5	5	5	5	1	1	10	10	10	8	10	10	1	2	3	24	1688	90	3	0	21	2	-0.540024	-1.46391	1.45055	1	1
	43930.900709594905	0	0	0	0	0	0	0	0	0	0	1	0	0	0	1	3	8	8	4	9	6	7	2	1	1	1	1	5	9	8	1	6	10	1	4	3	24	1688	90	2	0	2	1	0.447054	-2.70358	0.366015	1	1
	43930.901714907406	5	3	0	1	1	1	3	0	0	0	0	1	0	0	0	10	10	10	10	10	10	10	1	10	10	1	1	1	1	1	10	10	10	2	1	3	24	1688	90	3	0	15	2	2.01017	-1.00104	-1.36486	1	1
	43930.903853530093	3	1	0	0	1	0	3	0	3	3	3	3	3	1	0	10	10	10	10	10	10	10	1	1	10	1	10	1	1	1	1	8	9	1	4	3	24	1688	90	2	0	24	2	2.20915	-1.03859	-2.13239	1	1
	43930.919375324069	1	5	1	0	0	0	0	0	1	0	1	0	5	1	3	2	3	2	3	3	6	5	6	6	5	2	2	2	1	4	1	10	8	1	1	3	24	1688	90	2	0	18	2	-1.25916	-0.192449	-1.58081	1	1
	43930.984071203704	0	0	0	5	3	0	3	0	0	1	3	1	1	3	0	9	10	8	6	10	8	9	1	8	8	9	8	3	6	7	2	9	8	2	1	3	24	1688	90	3	1	20	2	0.957532	0.0505966	-0.769391	1	1
	43931.057449398148	1	1	1	3	3	1	3	0	1	3	3	0	1	0	3	3	7	4	4	5	8	1	1	1	3	6	4	1	1	7	1	8	10	2	2	3	24	1688	90	2	1	24	2	-0.59225	-1.26147	-1.00495	1	1
	43931.162047789352	0	5	3	0	0	1	0	0	0	3	3	1	1	1	0	10	10	10	10	10	10	10	5	5	6	8	9	5	2	8	2	9	9	2	2	3	24	1688	90	1	1	18	2	1.75941	-0.216044	-0.933863	1	1
	43931.42329092593	1	5	0	0	1	0	1	0	3	1	1	0	1	3	3	5	8	6	6	9	7	7	9	5	8	7	9	3	1	4	1	10	10	1	3	3	24	1688	90	2	1	20	2	0.133407	1.00802	-1.93546	1	1
	43931.630784074077	0	0	0	0	1	0	0	0	0	0	1	0	0	0	0	8	8	8	10	10	10	10	10	8	5	5	5	5	5	10	10	9	10	2	3	3	24	1688	90	2	1	2	1	1.11861	-0.216786	0.27998	1	1
	43931.674272743054	0	3	0	0	3	0	3	0	3	0	3	1	3	5	1	10	10	10	10	10	10	8	7	8	8	10	7	4	1	9	2	7	10	2	1	3	24	1688	90	1	0	25	2	1.46864	0.600172	-1.21386	1	1
	43931.938649733798	3	3	3	0	3	0	1	0	0	0	0	0	1	0	1	7	9	8	8	8	8	8	7	6	7	7	7	6	5	6	7	8	8	1	1	1	24	1688	90	3	0	15	2	0.585329	0.0407233	-0.158308	1	1
	43931.961939143519	3	0	3	0	0	0	3	0	3	0	0	0	3	3	3	7	5	6	5	8	5	8	4	5	4	7	6	6	4	6	8	8	7	2	3	1	24	1688	90	2	0	21	2	-0.203113	-0.495131	0.117005	1	1
	43931.984903865741	0	5	3	0	3	0	1	0	1	0	1	0	1	1	1	7	10	7	8	10	10	9	7	7	5	7	7	10	3	7	3	10	10	2	1	2	24	1688	90	2	1	17	2	1.04896	-0.0256421	-0.439357	1	1
	43931.991034409722	1	5	1	0	3	0	1	0	1	0	3	1	0	1	3	3	10	6	5	10	10	6	8	6	10	4	6	5	5	10	2	10	10	2	1	3	24	1688	90	2	1	20	2	0.29584	0.229948	-0.555648	1	1
	43931.997284444442	0	5	3	0	0	0	1	1	1	0	0	0	3	0	3	4	4	5	5	9	9	9	8	9	8	7	7	7	7	8	8	10	10	1	2	5	24	1688	90	2	1	17	2	-0.418876	0.888226	0.160863	1	1
	43932.014844537036	0	5	1	0	0	0	3	0	0	0	1	0	0	0	5	1	5	1	10	10	10	5	1	1	1	4	5	3	3	10	1	10	10	1	1	1	24	1688	90	3	1	15	2	0.15276	-1.70867	-0.536275	1	1
	43932.04750310185	3	3	1	1	3	3	3	0	3	1	1	1	1	1	0	10	10	10	7	10	10	10	7	8	8	8	7	8	9	6	7	10	10	2	1	3	24	1688	90	3	0	25	2	1.25768	0.139413	0.26104	1	1
	43932.165455439812	1	5	3	1	3	0	0	0	1	1	3	0	1	3	1	8	9	8	5	5	5	7	8	6	6	6	6	7	6	7	6	6	6	2	2	3	24	1688	90	1	1	23	2	-0.0585408	-0.163938	0.324109	1	1
	43932.424028692127	1	3	1	0	1	0	3	0	1	0	1	0	0	0	3	3	6	2	4	5	5	4	3	4	3	3	3	6	7	4	2	8	8	2	1	3	24	1688	90	2	0	14	2	-0.924729	-1.20476	-0.15995	1	1
	43932.485296712963	0	3	3	0	0	0	0	0	0	0	3	0	0	0	5	3	7	3	4	8	8	7	8	8	8	8	8	5	4	3	4	7	8	1	1	3	24	1688	90	2	0	14	2	-0.61348	1.3564	-1.31562	1	1
	43932.491286736113	1	3	1	0	1	0	3	0	1	0	1	0	0	0	3	3	6	2	4	5	5	4	3	4	3	3	3	6	7	4	2	8	8	2	1	3	24	1688	90	2	0	14	2	-0.924729	-1.20476	-0.15995	1	1
	43932.831058622687	1	3	1	1	3	1	3	0	0	0	1	0	0	0	0	10	10	10	10	10	10	10	10	10	10	10	10	10	10	10	6	8	10	1	2	3	24	1688	90	2	1	14	2	1.16543	1.14884	0.694376	1	1
	43932.874251921297	1	0	3	0	1	0	0	0	0	0	1	0	0	0	3	8	9	8	8	7	9	8	9	9	9	9	9	10	10	10	7	10	10	2	3	3	24	1688	90	3	1	9	2	0.288003	0.822734	1.05526	1	1
	43933.034482256946	1	3	3	0	5	0	1	0	0	1	1	1	3	0	5	5	10	5	5	10	10	10	5	6	5	5	5	5	5	5	7	10	10	2	1	2	24	1688	90	2	1	24	2	0.731237	-0.546911	-0.473827	1	1
	43933.86277010417	0	0	5	0	0	0	3	0	1	0	1	0	3	0	5	10	10	10	10	10	10	10	10	10	10	10	10	5	6	8	8	10	10	2	2	3	24	1688	90	3	1	18	2	1.228	1.39842	-0.302597	1	1
	43933.973730439815	1	1	5	0	0	0	5	0	3	0	1	0	5	1	1	8	9	8	6	9	8	8	9	9	7	8	7	6	5	6	6	8	8	1	2	2	24	1688	90	2	0	23	2	0.466487	0.759282	-0.487557	1	1
	43934.011363275466	1	1	5	0	0	0	5	0	3	0	1	0	5	1	1	8	9	8	6	9	8	8	9	9	7	8	7	6	5	6	6	8	8	1	2	2	24	1688	90	2	0	23	2	0.466487	0.759282	-0.487557	1	1
	43934.537651620369	0	0	0	0	0	0	0	0	0	0	1	0	0	0	5	3	7	4	3	8	5	4	5	5	3	5	3	1	1	3	3	7	4	1	2	3	24	1688	90	3	0	6	1	-0.58349	-0.431391	-1.59502	1	1
	43934.626857326388	0	5	0	0	1	1	0	0	0	1	1	1	1	1	1	8	10	8	9	10	9	9	4	3	7	7	7	7	7	7	9	9	10	1	2	3	24	1688	90	3	0	13	2	1.15878	-0.899938	0.610865	1	1
	43934.63869900463	1	5	3	0	1	1	3	0	1	1	1	0	3	1	1	5	10	5	6	10	10	4	4	4	2	7	7	1	1	4	1	10	10	2	1	3	24	1688	90	2	0	22	2	0.580424	-0.449703	-1.86259	1	1
	43934.677466724534	1	3	0	0	1	1	1	0	1	1	1	0	0	3	0	6	9	4	4	4	8	8	8	9	3	7	7	7	7	9	6	10	8	2	1	3	24	1688	90	2	0	13	2	-0.441406	0.211778	0.453878	1	1
	43934.685188240735	0	5	1	0	0	0	0	0	0	0	0	0	1	0	5	10	10	10	10	10	10	10	10	9	9	8	8	10	9	8	7	10	10	1	3	3	24	1688	90	2	1	12	2	1.32527	0.604332	0.552293	1	1
	43934.733636597222	0	3	0	3	3	0	1	0	0	1	0	0	0	5	0	10	10	10	10	10	10	10	6	10	10	7	8	5	5	8	9	10	10	2	2	2	24	1688	90	2	0	16	2	1.4329	0.453775	-0.0930353	1	1
	43934.754771087959	1	0	1	3	3	1	3	0	3	0	3	1	3	0	3	4	8	5	6	4	4	5	8	7	5	6	6	1	7	5	4	10	10	2	3	3	24	1688	90	3	1	25	2	-0.78743	0.287562	-0.637523	0	1
	43934.765007175927	1	3	0	0	1	1	1	0	1	1	1	0	0	3	0	6	9	4	4	4	8	8	8	9	3	7	7	7	7	9	6	10	8	2	1	3	24	1688	90	2	0	13	2	-0.441406	0.211778	0.453878	1	1
	43934.770392939812	0	3	0	1	3	0	0	0	0	1	1	0	0	0	0	6	9	4	5	9	10	10	5	5	5	5	5	10	8	4	4	10	10	2	1	2	24	1688	90	1	0	9	2	0.609537	-0.728592	0.00692881	1	1
	43934.812060370372	1	3	0	0	3	0	3	0	0	3	3	1	0	1	1	7	9	6	9	9	8	6	8	8	8	8	8	9	9	8	9	10	10	1	3	3	24	1688	90	3	0	19	2	0.174844	0.44396	0.914956	1	1
	43934.818041469909	0	3	3	0	0	0	0	0	0	0	0	0	3	0	3	9	7	7	5	10	9	9	8	8	8	8	9	7	7	6	7	9	10	2	1	3	24	1688	90	2	0	12	2	0.395448	0.814218	-0.124844	1	1
	43934.884088541672	3	3	1	0	1	0	0	0	0	0	1	1	1	1	1	3	6	3	6	8	5	5	8	6	6	5	4	2	8	4	6	10	9	1	1	3	24	1688	90	2	1	13	2	-0.747204	0.0765167	-0.503819	1	1
	43934.909207395831	0	3	0	0	1	1	1	0	1	3	3	0	1	0	1	6	9	9	8	10	10	10	5	2	3	1	1	1	2	9	1	10	10	2	2	3	24	1688	90	2	1	15	2	1.72817	-2.07674	-1.09027	1	1
	43934.993743101848	3	1	3	0	0	0	0	0	0	0	1	0	0	1	5	4	9	3	6	7	9	5	3	3	3	2	2	6	3	6	5	3	2	2	1	3	24	1688	90	2	1	14	2	0.190452	-1.76291	-0.174645	1	1
	43934.993790868059	5	3	0	1	3	0	1	0	0	0	1	1	1	0	0	5	8	5	8	10	10	1	10	10	5	7	7	1	10	5	1	10	10	2	1	2	24	1688	90	2	0	16	2	-0.0628845	0.939857	-1.16315	1	1
	43935.603994722223	5	5	5	0	0	0	0	0	0	0	0	0	0	0	0	1	5	1	1	10	10	10	7	7	6	10	10	1	1	1	1	7	5	2	2	3	24	1688	90	1	0	15	2	-0.641729	1.89611	-2.86392	1	1
	43935.888598831021	3	3	1	0	1	0	0	0	0	0	3	0	0	0	3	10	10	10	5	10	8	1	1	1	5	6	1	1	1	8	2	10	10	2	1	2	24	1688	90	2	0	14	2	1.04636	-1.96388	-0.808557	1	1
	43935.893264189814	0	5	3	0	1	0	0	0	1	0	3	0	0	0	1	5	8	8	8	10	9	9	10	10	9	10	9	4	4	6	5	5	5	1	3	3	24	1688	90	1	1	14	2	0.408047	1.76177	-1.21516	1	1
	43935.963596643516	1	3	1	0	3	0	1	0	0	0	1	1	3	1	0	6	10	8	7	10	10	8	1	1	3	1	2	10	5	6	1	10	10	2	1	3	24	1688	90	2	0	15	2	1.51949	-2.68544	0.051059	1	1
	43936.338679201392	1	1	1	0	1	0	3	1	3	0	1	1	3	1	1	2	5	1	3	8	8	6	1	2	5	1	4	8	9	8	2	8	8	#NULL!	1	3	24	1688	90	3	0	18	2	#NULL!	#NULL!	#NULL!	0	0
	43936.338872546301	1	1	1	0	1	0	3	1	3	0	1	1	3	1	1	2	5	1	3	8	8	6	1	2	5	1	4	8	9	8	2	8	8	#NULL!	1	3	24	1688	90	3	0	18	2	#NULL!	#NULL!	#NULL!	0	0
	43936.828677314814	5	5	3	0	3	0	1	0	0	1	1	1	1	1	1	5	6	5	6	4	5	5	8	7	7	10	10	5	8	8	3	10	10	1	2	3	24	1688	90	3	1	23	2	-1.09068	1.15006	-0.0204757	1	1
	43937.043041122684	1	3	0	3	3	1	1	0	0	1	1	0	3	1	1	5	9	3	7	8	7	5	7	6	7	4	3	2	2	8	4	9	8	1	3	3	24	1688	90	2	1	19	2	0.0041126	-0.258801	-0.894871	1	1
	43938.032518784719	0	0	0	0	0	0	0	0	0	0	0	0	0	0	5	1	10	1	1	10	10	10	10	8	9	1	10	1	1	7	1	10	10	#NULL!	3	4	24	1688	90	2	0	5	1	#NULL!	#NULL!	#NULL!	1	1
	43938.500458726849	1	5	1	0	1	0	0	0	0	1	3	1	1	1	1	9	10	8	9	10	10	10	7	7	8	8	6	2	2	7	6	7	3	2	1	3	24	1688	90	3	1	16	2	1.37479	0.285382	-1.12577	1	1
	43938.501069224541	0	1	0	0	1	0	0	0	0	0	3	0	0	5	0	5	8	3	8	10	10	10	10	10	10	10	10	1	2	3	2	10	7	1	4	3	24	1688	90	2	1	10	2	0.314521	2.37961	-2.58328	1	1
	43938.525904664348	3	5	1	3	0	0	0	0	0	0	1	3	1	0	1	4	7	4	5	10	5	9	3	3	3	3	5	5	5	6	3	10	10	2	1	1	24	1688	90	2	1	18	2	0.144986	-1.30789	-0.376972	1	1
	43938.532066354164	5	3	1	0	3	0	3	0	3	1	1	0	0	1	3	5	10	5	10	10	10	10	8	10	5	10	5	3	2	1	4	5	1	2	3	3	24	1688	90	1	0	24	2	0.950842	0.994394	-2.13444	1	1
	43938.604111469904	1	3	3	3	5	0	0	0	0	1	1	1	3	0	1	10	10	10	10	10	10	10	10	10	10	5	5	5	5	5	5	10	10	1	2	3	24	1688	90	2	0	22	2	1.61227	0.566574	-0.99089	1	1
	43938.606696874995	3	5	0	0	5	0	0	0	0	3	3	0	0	5	0	8	10	9	10	10	10	10	10	10	9	8	9	6	6	8	7	10	10	1	2	3	24	1688	90	3	1	24	2	1.12223	1.08479	-0.281842	1	1
	43938.608406909727	5	3	3	1	3	0	0	0	0	1	1	0	0	0	0	8	10	9	8	4	6	5	1	1	3	3	4	5	5	3	6	10	10	2	2	3	24	1688	90	2	1	17	2	0.677303	-2.27557	0.13811	1	1
	43938.610592118057	3	3	0	0	5	1	0	0	0	0	1	0	0	5	0	10	10	10	10	10	10	10	5	1	5	1	4	3	3	5	5	10	10	2	2	2	24	1688	90	2	1	18	2	2.17935	-1.96995	-0.768651	1	1
	43938.611885706021	1	3	0	0	3	0	0	0	5	0	3	0	3	0	0	3	7	3	3	10	5	8	7	7	7	7	7	3	1	3	3	10	10	1	2	3	24	1688	90	2	1	18	2	-0.52659	0.999957	-1.8438	1	1
	43938.619242928238	0	1	0	1	5	0	1	1	3	0	1	0	1	1	1	8	8	4	4	10	8	10	4	10	4	10	10	4	4	8	4	10	10	2	2	3	24	1688	90	3	1	16	2	0.200953	0.778798	-0.758854	1	1
	43938.629200150463	0	0	0	0	1	0	1	0	0	0	1	0	0	0	1	5	6	3	8	10	10	6	6	6	5	5	6	9	6	4	3	9	9	1	2	3	24	1688	90	2	1	4	1	0.214616	-0.194148	-0.483138	1	1
	43938.663731782406	1	3	1	1	3	1	1	0	1	1	1	1	0	1	0	9	10	9	8	10	10	10	9	6	9	8	9	10	6	8	10	10	10	2	1	2	24	1688	90	2	1	16	2	1.06916	0.383848	0.648943	1	1
	43938.94917644676	1	3	1	1	0	0	1	0	0	0	0	1	1	1	3	6	9	4	6	10	7	9	6	7	4	8	7	4	3	7	7	7	8	2	1	3	24	1688	90	2	0	13	2	0.251719	0.13095	-0.53343	1	1
	43938.958088321757	1	1	0	0	0	0	0	0	1	1	0	0	0	0	5	1	6	3	7	10	6	7	9	9	9	6	5	1	1	3	1	10	10	2	1	3	24	1688	90	2	0	9	2	-0.427007	1.43484	-2.4605	1	1
	43939.010208715277	3	1	3	0	3	0	3	0	3	1	3	1	3	1	0	6	10	4	5	10	6	9	7	7	3	6	10	2	7	10	9	10	10	2	1	3	24	1688	90	1	0	25	2	0.0550593	-0.0175798	0.310706	1	1
	43939.022607164356	0	3	1	0	3	0	3	0	3	0	3	3	3	1	0	5	10	5	5	10	5	5	10	10	10	6	6	5	5	3	3	10	10	2	1	3	24	1688	90	2	0	23	2	-0.247095	1.33111	-1.29964	1	1
	43939.052915740744	1	3	1	0	0	0	3	0	3	0	0	3	3	0	3	5	10	8	3	8	8	9	10	10	10	9	8	9	10	3	3	7	6	2	1	3	24	1688	90	1	0	20	2	-0.0225807	1.56324	-0.493675	1	1
	43939.096820219907	5	3	3	1	3	0	0	0	0	1	1	0	0	0	0	8	10	9	8	4	6	5	1	1	3	3	4	5	5	3	6	10	10	2	2	3	24	1688	90	2	1	17	2	0.677303	-2.27557	0.13811	1	1
	43939.404602314811	0	1	0	0	1	0	1	0	1	0	1	0	0	0	3	7	8	7	8	9	7	6	5	5	7	3	3	8	3	6	4	9	9	1	2	3	24	1688	90	2	0	8	1	0.635453	-0.962545	-0.265675	1	1
	43939.415266539349	0	0	3	0	0	0	0	0	0	0	0	0	0	0	0	5	8	5	7	10	9	8	4	3	4	4	5	6	4	4	4	9	9	2	2	3	24	1688	90	3	1	3	1	0.70907	-1.08654	-0.678718	1	1
	43939.470099733793	1	5	1	0	1	0	1	0	1	1	3	0	0	1	0	6	10	10	8	10	10	10	4	4	6	9	10	10	1	8	5	10	10	2	1	3	24	1688	90	2	0	15	2	1.20956	-0.18104	-0.194608	1	1
	43939.890376238429	1	3	1	0	1	0	1	3	0	1	1	0	0	1	3	7	10	7	5	10	7	7	7	7	7	7	5	9	1	2	1	10	10	2	1	2	24	1688	90	2	1	16	2	0.585082	0.345332	-1.47018	1	1
	43940.459526979168	0	5	0	0	1	0	0	5	0	1	1	0	0	0	0	9	6	5	3	10	10	10	5	5	9	9	9	5	4	8	5	10	10	2	3	3	24	1688	90	1	1	13	2	0.33607	0.577723	-0.566472	1	1
	43940.460061956022	0	5	0	0	1	0	0	5	0	1	1	0	0	0	0	9	6	5	3	10	10	10	5	5	9	9	9	5	4	8	5	10	10	2	3	3	24	1688	90	1	1	13	2	0.33607	0.577723	-0.566472	1	1
	43940.609953194449	0	1	1	0	1	0	1	0	0	0	0	0	0	0	1	6	6	6	7	7	7	7	7	5	5	8	8	8	6	7	7	9	10	2	2	3	24	1688	90	3	1	5	1	-0.211202	0.0645132	0.382918	1	1
	43941.622552106477	1	0	1	1	1	0	0	0	0	0	1	0	0	0	1	4	8	4	4	4	8	5	6	6	5	3	3	7	7	6	5	10	10	2	2	3	24	1688	90	2	1	6	1	-0.533375	-0.756439	0.242117	1	1
	43941.898590914352	1	1	3	0	3	0	0	0	0	0	0	0	0	5	0	8	10	9	10	10	8	10	9	9	5	5	5	10	10	8	5	10	10	1	1	3	24	1688	90	3	0	13	2	1.21379	-0.403355	0.674522	1	1
	43941.935079722221	3	5	1	0	3	0	0	0	1	0	1	0	0	1	0	9	9	9	7	10	10	9	2	4	6	5	5	6	6	4	1	10	10	2	2	3	24	1688	90	2	0	15	2	1.51968	-1.18687	-0.770478	1	0
	43941.984623576383	3	3	1	0	3	1	1	0	0	1	1	0	3	1	0	6	6	5	1	8	8	6	7	6	5	5	5	8	6	5	5	8	9	2	1	2	24	1688	90	2	1	18	2	-0.438319	-0.14631	-0.12389	1	1
	43941.997725972222	1	5	3	0	3	0	0	0	0	0	0	0	5	0	5	5	10	5	8	10	10	8	1	1	9	1	1	1	10	10	10	10	10	2	1	3	24	1688	90	1	0	22	2	1.01984	-2.37723	0.969136	1	1
	43942.37714005787	3	5	1	1	5	1	3	0	0	0	0	0	0	1	3	10	10	7	8	10	9	10	6	7	4	6	6	6	1	4	2	10	10	1	2	3	24	1688	90	2	1	23	2	1.45994	-0.279283	-1.42445	1	1
	43942.410729918978	3	3	1	1	1	1	0	0	1	3	3	0	1	1	0	5	9	7	6	9	7	5	8	8	6	3	4	8	4	8	3	9	8	2	1	3	24	1688	90	2	0	19	2	0.194191	-0.27684	-0.224633	1	1
	43942.442670439814	0	5	0	0	3	0	0	0	0	1	3	0	0	1	1	7	9	1	7	6	6	4	1	1	3	1	1	4	5	6	1	6	6	1	3	4	24	1688	90	3	0	14	2	0.175034	-2.42958	-0.245429	1	0
	43942.536049097223	0	3	0	3	3	0	3	0	1	0	3	0	3	0	0	3	1	6	7	10	10	8	9	9	9	8	9	9	1	9	8	10	10	2	2	3	24	1688	90	2	1	19	2	-0.498541	1.5763	-0.327233	1	1
	43942.561425092594	1	5	0	0	1	0	1	1	0	1	1	1	5	1	3	5	9	5	5	10	8	4	8	8	1	7	7	5	10	2	1	10	10	2	1	3	24	1688	90	1	0	21	2	-0.00457759	0.147241	-0.874147	1	1
	43942.577161493056	0	3	0	1	3	1	0	0	0	3	3	1	3	1	1	9	9	9	5	10	8	8	5	5	5	6	5	8	9	9	8	10	10	2	1	4	24	1688	90	3	0	20	2	0.783285	-1.09999	1.10307	1	1
	43942.625853657402	1	5	3	1	1	0	5	0	3	1	1	1	0	1	1	5	5	5	5	8	8	8	6	5	5	5	4	2	2	5	4	6	8	2	1	3	24	1688	90	3	0	24	2	0.0307785	-0.24626	-1.28878	1	1
	43942.650380694446	0	1	0	0	3	0	1	0	0	0	3	0	3	0	0	1	7	5	10	10	10	10	10	10	8	8	8	3	3	5	3	10	10	2	1	2	24	1688	90	1	0	11	2	0.294322	1.68114	-1.85233	1	1
	43942.651422916664	0	3	1	0	3	0	3	0	3	0	0	0	1	1	0	9	9	9	6	10	6	9	9	5	6	3	5	3	3	3	3	7	9	2	2	1	24	1688	90	3	0	15	2	1.05497	-0.331983	-1.43965	1	1
	43942.76241851852	3	5	3	0	0	0	1	0	1	0	1	0	3	1	1	3	7	3	3	7	5	5	8	8	8	4	4	8	8	8	5	8	10	2	3	3	24	1688	90	2	1	19	2	-1.07649	0.20889	0.446099	1	1
43943.465636574074	43943.471296296295	1	5	5	0	1	0	5	5	3	0	3	0	5	1	0	8	8	5	8	10	10	8	8	7	9	10	10	10	10	8	7	7	7	2	3	2	25	3236	26	3	1	34	3	0.333203	0.869435	0.714094	1	1
43935.638356481482	43935.643877314818	3	3	1	1	3	0	1	3	1	1	1	3	3	3	1	5	7	4	6	5	6	6	5	6	4	7	7	8	8	8	8	7	8	1	4	3	25	3236	26	3	1	28	3	-0.698661	-0.366707	1.02714	1	1
43930.369050925925	43930.372314814813	3	1	3	1	3	1	0	1	0	3	5	3	5	3	1	2	5	1	10	10	9	2	1	5	5	5	4	10	10	9	5	7	7	1	3	3	25	3236	26	2	1	33	3	-0.443772	-1.24768	1.20141	1	1
43930.198946759258	43930.211388888885	3	5	1	0	3	0	1	0	0	3	3	3	1	5	0	5	8	5	7	6	7	5	8	7	7	5	5	7	8	5	9	10	10	1	4	3	25	3236	26	3	1	28	3	-0.385744	-0.0232648	0.474266	1	1
43943.609976851854	43943.612974537034	5	3	1	0	1	0	3	0	1	0	3	1	1	1	3	4	4	1	7	6	6	7	4	4	4	4	7	8	8	8	8	8	8	1	2	3	25	3236	26	2	1	23	2	-0.840962	-0.827079	1.06187	1	1
43939.517870370371	43939.524340277778	3	5	3	0	1	0	0	3	0	0	1	0	0	1	1	7	7	2	2	10	9	8	8	7	9	10	9	9	9	8	5	8	10	1	4	5	25	3236	26	3	1	18	2	-0.471423	1.17215	0.254936	1	1
43938.179722222223	43938.182557870372	3	3	1	1	5	0	0	5	0	0	0	1	0	1	0	9	9	9	9	9	9	5	9	9	9	9	9	10	10	10	10	10	9	1	3	3	25	3236	26	2	1	20	2	0.369803	0.682587	1.40765	0	0
43932.29855324074	43932.342881944445	1	1	0	0	0	0	0	1	0	0	0	0	0	0	0	3	6	1	3	7	7	7	1	1	3	3	3	3	3	5	1	7	9	1	3	3	25	3236	26	3	1	3	1	-0.349508	-1.57196	-0.968728	1	1
43931.688067129631	43931.698101851849	3	3	0	0	0	0	0	0	0	0	0	0	0	0	0	3	5	1	4	6	6	6	6	6	8	5	8	8	5	5	5	8	8	1	3	3	25	3236	26	3	1	6	1	-1.19549	0.545664	-0.206763	1	1
43930.534571759257	43930.554282407407	3	3	3	1	1	0	1	0	3	1	1	0	3	1	0	2	7	2	9	9	10	2	9	9	9	9	8	8	8	8	8	10	10	2	3	2	25	3236	26	3	1	21	2	-0.817638	1.31384	0.38586	1	1
43930.190370370372	43930.193495370368	5	3	3	1	3	0	1	0	1	1	3	1	1	1	0	3	8	2	8	10	10	8	2	7	8	4	6	5	5	3	2	9	10	2	3	5	25	3236	26	2	1	24	2	0.413455	-0.155909	-1.25166	1	1
43929.676921296297	43929.681157407409	0	5	0	0	0	0	0	0	0	0	0	0	0	0	0	10	10	10	10	10	10	10	3	2	2	1	1	6	5	10	2	10	10	1	3	3	25	3236	26	2	1	5	1	2.26976	-2.88539	0.175073	1	1
43960.609571759262	43960.611504629633	3	3	3	3	3	3	3	3	3	3	3	5	3	5	3	2	8	2	3	10	4	4	7	5	6	5	7	5	4	8	7	7	6	2	2	3	26	2803	438	2	0	49	4	-1.03366	0.111729	-0.0217502	1	1
43958.63795138889	43958.639826388891	5	5	5	3	3	3	3	3	5	1	3	3	3	1	1	6	6	5	5	5	4	5	7	6	6	8	8	10	7	6	9	6	6	1	4	3	26	2803	438	3	0	47	4	-1.06537	0.299039	0.967867	1	1
43958.634155092594	43958.63753472222	5	5	3	3	3	1	3	5	3	5	5	5	3	3	3	7	10	6	6	10	6	10	8	6	8	10	9	9	9	8	7	10	5	2	2	1	26	2803	438	2	0	55	4	0.243135	0.584864	0.663869	1	1
43961.603182870371	43961.605416666665	5	3	3	3	3	1	3	3	1	3	3	3	1	3	3	2	5	3	3	5	5	4	4	5	4	5	4	7	4	6	7	8	8	2	1	1	26	2803	438	1	0	41	3	-1.32743	-0.586845	0.26263	1	1
43961.597569444442	43961.598854166667	3	1	3	1	3	1	1	3	3	3	1	3	3	1	3	4	8	4	3	7	4	8	5	5	5	5	5	5	5	5	5	7	7	2	4	3	26	2803	438	3	0	33	3	-0.508109	-0.423445	-0.32138	1	1
43961.593692129631	43961.595358796294	3	3	5	3	5	1	1	3	3	1	3	1	3	1	3	5	9	4	4	9	4	7	7	6	7	6	5	7	5	5	8	8	8	1	3	1	26	2803	438	2	0	39	3	-0.406368	0.0296968	0.0299256	1	1
43959.782708333332	43959.78465277778	1	1	1	3	3	3	3	1	1	3	0	3	3	3	3	3	5	3	3	5	5	5	5	4	5	4	5	5	5	5	3	3	5	1	4	1	26	2803	438	3	0	32	3	-1.07893	-0.428824	-0.429151	1	1
43952.579571759263	43952.582118055558	1	1	3	3	3	3	3	1	5	5	5	3	3	1	3	7	10	6	6	10	10	10	8	6	8	8	7	8	9	6	7	10	10	1	4	3	26	2803	438	3	0	43	3	0.707163	0.25755	0.211826	1	1
43952.576249999998	43952.579305555555	3	3	3	3	1	3	0	0	1	3	3	5	3	3	3	7	10	10	7	10	10	7	5	8	7	8	8	8	9	8	7	8	6	1	4	3	26	2803	438	3	0	37	3	0.81886	-0.0459995	0.620662	1	1
43952.568298611113	43952.57068287037	3	3	3	0	1	1	3	5	0	3	3	3	1	3	3	9	9	8	9	7	10	10	8	10	8	10	10	10	10	10	10	10	10	2	3	1	26	2803	438	1	0	35	3	0.552526	0.818658	1.32087	1	1
43949.80300925926	43949.805208333331	3	3	3	3	1	5	1	1	3	5	3	3	5	3	1	8	10	8	4	7	7	7	7	5	7	7	9	9	8	8	8	10	10	1	3	3	26	2803	438	1	0	43	3	0.0904324	-0.0888578	0.964234	1	1
43940.34815972222	43940.349930555552	3	3	3	1	1	3	1	5	3	1	1	3	1	3	3	7	7	6	8	6	8	5	7	5	8	5	5	7	7	6	7	8	7	2	2	3	26	2803	438	1	0	35	3	0.00732082	-0.323486	0.340467	1	1
43934.406087962961	43934.411643518521	1	5	5	5	1	0	5	5	1	1	0	3	5	3	0	7	7	1	6	10	10	5	8	8	6	10	10	4	1	4	7	8	8	2	4	3	26	2803	438	3	1	40	3	-0.261723	1.46972	-1.36797	1	1
43928.530543981484	43928.54047453704	3	3	3	1	3	1	1	5	1	3	5	3	3	3	3	6	8	6	6	10	10	10	8	10	9	9	9	10	10	10	10	10	10	1	3	3	26	2803	438	2	0	41	3	0.149222	0.980515	1.1401	1	1
43967.822141203702	43967.828831018516	0	3	0	0	0	0	0	0	0	0	1	1	0	0	0	5	7	5	6	9	7	9	3	3	3	4	4	4	4	4	4	5	7	1	1	3	26	2803	438	3	1	5	1	0.464585	-1.28759	-0.746157	1	1
43960.612037037034	43960.613854166666	1	1	1	3	3	0	1	3	1	1	1	3	3	1	1	3	6	3	3	5	5	5	6	4	6	5	4	5	5	4	5	7	8	2	2	3	26	2803	438	1	0	24	2	-1.07186	-0.250451	-0.388966	1	1
43952.593807870369	43952.598321759258	1	1	1	0	0	0	0	0	1	0	0	0	0	0	0	5	9	5	8	8	8	7	4	5	4	4	4	7	7	7	7	4	6	1	2	3	26	2803	438	2	0	4	1	0.395226	-1.26962	0.539015	0	1
43940.816250000003	43940.824872685182	3	1	1	0	1	0	0	1	0	0	1	1	0	1	1	5	7	4	5	8	8	8	6	5	5	6	6	7	8	5	2	8	6	2	2	3	26	2803	438	3	0	11	2	-0.0245424	-0.236496	-0.33937	1	1
43940.513518518521	43940.517245370371	0	1	0	1	0	0	1	0	1	0	0	0	0	0	0	1	5	1	10	10	5	5	1	1	3	3	3	1	1	1	1	1	1	1	2	3	26	2803	438	3	1	4	1	-0.0656869	-1.40399	-1.88161	1	1
43940.497094907405	43940.514548611114	0	0	0	0	0	1	0	0	0	0	0	0	0	0	0	1	2	1	1	1	3	1	5	3	3	1	2	1	1	2	2	3	6	2	2	3	26	2803	438	3	0	1	1	-2.1586	-0.729362	-1.3822	1	1
43939.908842592595	43939.910821759258	1	1	0	0	0	0	1	0	1	0	0	1	1	0	1	3	5	3	3	10	9	6	2	2	6	2	2	1	1	2	1	6	6	1	1	3	26	2803	438	3	0	7	1	0.065118	-1.08021	-2.02614	1	1
43931.255509259259	43931.260925925926	0	0	0	1	0	1	0	0	0	0	0	0	0	0	0	3	3	3	3	8	6	8	6	8	8	5	5	3	3	5	2	8	3	1	2	3	26	2803	438	3	0	2	1	-0.842466	0.741256	-1.44995	1	1
43929.927384259259	43929.931608796294	0	0	0	0	0	0	0	0	0	0	0	0	0	0	0	5	6	5	5	7	7	5	6	6	5	5	5	5	5	6	4	5	3	1	1	3	26	2803	438	3	1	0	1	-0.38192	-0.244685	-0.40753	1	1
43929.552488425928	43929.562488425923	0	5	0	0	0	0	0	0	0	0	5	0	0	0	0	1	10	1	1	1	10	10	1	1	1	6	1	1	1	3	3	1	5	1	5	3	26	2803	438	1	0	10	2	-0.311115	-1.54637	-1.38382	0	1
43927.55327546296	43927.558344907404	0	1	0	0	0	0	0	0	0	0	1	0	0	0	0	4	7	7	3	7	3	10	4	10	4	1	2	1	1	1	1	3	7	2	1	3	26	2803	438	2	1	2	1	0.00445531	-0.404439	-2.1248	1	1
43927.543564814812	43927.547361111108	0	1	1	0	0	0	1	0	0	0	0	0	0	0	0	3	7	3	3	4	4	4	3	3	3	3	2	3	3	3	2	3	3	1	2	1	26	2803	438	3	0	3	1	-0.875894	-1.24595	-0.917406	0	1
43927.528275462966	43927.533518518518	5	3	0	0	1	0	0	0	0	3	5	0	0	0	1	3	3	3	3	8	8	8	3	3	5	2	2	1	1	2	2	7	10	2	1	3	26	2803	438	3	0	18	2	-0.22575	-0.890932	-1.91293	1	1
43927.527812499997	43927.531539351854	3	5	1	0	1	0	1	0	0	1	1	0	1	1	3	5	5	1	8	10	10	10	8	8	8	10	9	9	3	8	8	7	3	1	1	3	26	2803	438	1	0	18	2	-0.183956	1.34204	-0.201474	1	1
43927.372071759259	43927.37427083333	0	1	0	0	0	0	0	0	0	0	1	0	0	0	0	3	3	1	3	3	3	1	5	5	2	2	6	9	2	5	1	8	10	1	1	3	26	2803	438	3	1	2	1	-1.87939	-0.519479	-0.293837	1	1
43928.57439814815	43928.576851851853	3	1	1	0	0	0	0	1	0	0	1	1	3	0	1	2	4	4	8	9	6	4	8	8	8	10	9	9	9	9	9	3	10	2	2	3	26	2803	438	3	1	12	2	-1.21522	1.1685	1.00234	1	1
43960.571666666663	43960.574421296296	3	3	5	5	3	3	1	1	3	3	1	5	5	3	5	10	10	10	10	10	10	10	10	10	10	10	10	10	10	10	10	10	8	1	1	4	27	4	0.1	2	1	49	4	1.07881	1.07508	1.13511	1	1
43960.693530092591	43960.699560185189	5	5	3	3	1	0	0	3	1	1	1	0	1	1	1	5	8	5	7	4	5	5	5	5	5	8	7	5	5	5	5	8	8	1	1	2	27	4	0.1	1	1	26	3	-0.569028	-0.0625438	-0.205556	1	1
43960.575370370374	43960.584849537037	5	3	3	1	3	1	0	1	1	3	3	1	1	3	1	7	8	6	7	9	7	7	7	6	7	5	5	6	6	5	7	9	8	2	2	3	27	4	0.1	3	0	30	3	0.319421	-0.238393	-0.12496	1	1
43922.444861111115	43922.449236111112	5	3	3	3	5	3	1	0	1	3	3	1	3	3	3	10	10	10	8	10	10	8	8	8	10	8	7	10	10	10	8	6	6	2	2	5	27	4	0.1	3	0	40	3	1.04676	0.203082	1.14851	1	1
43922.43377314815	43922.439664351848	5	3	3	1	3	3	3	3	3	3	3	3	1	1	3	5	7	5	9	9	9	10	8	6	8	9	6	7	7	5	7	10	8	2	1	4	27	4	0.1	2	0	41	3	0.351026	0.522378	-0.212644	1	1
43922.413043981483	43922.41978009259	5	1	3	1	3	1	1	0	3	1	3	3	3	1	1	8	9	9	9	9	9	10	2	8	8	2	4	4	7	3	8	8	6	1	1	1	27	4	0.1	2	0	30	3	1.36688	-1.03909	-0.297368	1	1
43960.575381944444	43960.581979166665	3	1	0	0	3	0	3	0	0	1	3	3	1	1	1	6	8	6	4	8	7	8	7	8	6	8	8	8	8	8	4	6	7	1	1	2	27	4	0.1	2	0	20	2	-0.183281	0.473411	0.217048	1	1
43960.566481481481	43960.570763888885	0	1	0	1	3	1	1	0	3	0	0	1	0	0	0	3	8	3	6	5	7	6	6	7	6	8	7	5	5	5	5	5	5	1	1	1	27	4	0.1	1	0	11	2	-0.704901	0.528391	-0.511764	1	1
43960.545104166667	43960.549340277779	3	3	3	1	3	0	1	0	1	1	3	1	1	0	0	3	8	1	6	10	7	7	8	8	7	10	7	10	10	7	10	8	10	1	3	3	27	4	0.1	3	0	21	2	-0.76659	0.824248	0.985718	1	1
43923.375347222223	43923.391944444447	1	3	0	0	3	0	3	0	0	0	0	0	3	0	0	10	10	10	10	10	10	10	8	10	10	10	10	10	10	10	9	10	10	1	2	4	27	4	0.1	2	0	13	2	1.13736	0.872444	1.09941	1	1
43922.399178240739	43923.100393518522	1	0	0	0	0	0	0	0	0	0	0	0	0	0	0	2	2	2	2	10	7	5	7	10	7	10	7	10	10	8	10	8	10	1	3	3	27	4	0.1	3	0	1	1	-1.72882	1.25072	1.06911	1	1
43922.484317129631	43922.48877314815	3	1	0	0	5	0	0	5	0	1	1	1	0	1	1	5	7	3	10	10	10	10	2	6	5	4	5	5	10	8	5	9	10	1	3	1	27	4	0.1	3	0	19	2	0.761757	-1.15277	0.332055	1	1
43922.430173611108	43922.43954861111	3	3	1	1	3	0	0	1	0	3	3	3	0	0	3	9	10	10	10	10	10	10	10	9	9	9	5	10	10	10	10	9	6	1	3	3	27	4	0.1	3	1	24	2	1.19289	0.303231	1.23156	0	1
43960.773692129631	43960.77853009259	3	3	0	0	1	0	0	0	0	1	3	0	0	1	0	5	10	5	3	1	10	5	5	5	5	5	10	5	5	8	5	10	10	1	1	1	28	1897	53	2	0	12	2	-0.533264	-0.178322	0.0973341	0	1
43962.493923611109	43962.498472222222	5	0	5	3	5	3	3	0	3	3	3	5	5	5	1	1	1	1	1	2	2	1	10	10	10	8	10	4	1	5	10	1	1	2	1	1	29	1983	98	2	1	49	4	-3.24204	2.59385	-0.559059	0	0
43958.278854166667	43958.283912037034	3	3	5	3	3	3	5	5	5	3	5	3	5	3	1	5	8	5	5	10	10	5	10	10	1	3	10	10	6	7	5	10	10	2	2	3	29	1983	98	3	1	55	4	-0.0132385	0.283664	0.0500576	1	1
43958.278923611113	43958.283391203702	5	5	0	1	3	0	0	0	0	5	5	5	0	3	0	7	1	7	7	10	10	10	10	10	7	10	10	1	1	5	1	7	10	2	4	3	29	1983	98	3	1	32	3	0.171917	2.17188	-2.48424	1	1
43962.641840277778	43962.650405092594	1	1	1	0	1	0	1	0	0	1	1	1	0	1	0	5	8	6	5	8	7	4	5	3	8	8	8	2	2	8	10	10	4	2	5	3	29	1983	98	3	1	9	2	-0.361973	0.0599235	-0.145859	1	1
43962.593124999999	43962.59920138889	3	3	1	1	1	1	0	0	0	0	3	3	1	1	1	7	8	6	4	9	7	7	6	6	7	8	7	7	6	9	9	2	9	2	1	3	29	1983	98	2	0	19	2	-0.119671	0.0502032	0.650173	0	0
43958.47556712963	43958.480486111112	1	1	0	0	0	0	0	0	0	0	1	1	0	0	0	7	8	5	2	10	10	8	6	7	6	4	3	5	8	5	6	9	2	2	1	1	29	1983	98	2	1	4	1	0.36269	-0.505823	-0.261951	0	0
43958.32608796296	43958.347453703704	1	5	1	0	0	0	0	0	0	1	3	0	0	0	0	3	3	3	2	1	9	2	8	8	7	8	7	1	1	1	1	9	10	2	3	1	29	1983	98	3	1	11	2	-1.69178	1.67244	-2.31547	0	1
43958.306076388886	43958.309212962966	1	1	1	1	0	0	1	1	5	0	0	0	1	1	1	7	9	3	2	6	5	2	6	5	3	7	4	4	5	6	9	3	7	#NULL!	3	3	29	1983	98	3	1	14	2	#NULL!	#NULL!	#NULL!	1	1
43958.273113425923	43958.2812962963	3	3	3	0	1	0	0	3	0	1	3	0	1	1	0	3	3	3	3	7	7	5	3	3	2	4	2	3	2	3	2	7	9	1	3	3	29	1983	98	3	1	19	2	-0.659553	-1.06341	-1.29186	1	1
43958.275312500002	43958.279293981483	0	0	0	0	0	0	0	0	0	0	0	0	0	0	0	1	1	1	1	6	4	6	8	8	5	8	8	1	1	1	1	1	4	1	2	3	29	1983	98	3	1	0	1	-1.9533	1.79389	-2.42735	1	1
43957.264652777776	43957.268831018519	1	3	1	0	1	0	0	3	3	1	1	0	0	0	0	3	3	3	3	4	6	3	8	8	6	9	8	1	3	3	7	9	10	1	3	3	29	1983	98	3	1	14	2	-1.78206	1.51304	-1.20885	1	1
43962.573784722219	43962.576504629629	1	5	0	0	0	0	0	3	0	0	1	0	0	0	0	3	1	3	4	5	5	1	6	6	7	7	7	1	10	10	8	8	8	1	3	3	30	1551	43	3	1	10	2	-2.04101	0.427193	0.720312	1	1
43962.413483796299	43962.41684027778	0	0	0	0	0	0	0	0	0	0	0	0	0	0	0	1	2	1	2	5	5	2	2	1	1	2	2	6	8	1	3	10	10	1	5	3	30	1551	43	3	1	0	1	-1.58231	-1.71837	-0.119859	1	1
43948.503622685188	43948.508773148147	0	0	0	0	0	0	0	0	0	0	0	0	0	0	0	3	4	1	4	7	7	7	7	7	7	8	8	10	10	10	10	3	7	2	4	3	30	1551	43	3	1	0	1	-1.40403	0.580725	1.51836	1	1
43948.50172453704	43948.508159722223	3	3	1	1	1	0	3	0	3	0	1	0	0	1	0	1	1	1	2	5	4	3	4	4	5	7	4	1	1	3	1	8	10	2	5	4	30	1551	43	2	1	17	2	-1.89765	0.300088	-1.74828	1	1
43948.499351851853	43948.504965277774	1	1	0	0	1	0	0	0	0	1	0	0	0	1	0	4	2	4	7	7	7	2	2	8	4	4	4	4	9	3	2	9	9	1	4	3	30	1551	43	3	1	5	1	-0.784613	-0.546446	-0.495112	0	1
43943.756990740738	43943.761886574073	1	0	0	0	0	0	0	1	0	0	0	0	0	0	0	2	2	2	5	4	7	2	2	3	7	3	9	5	9	4	3	7	8	2	3	5	30	1551	43	3	1	2	1	-1.49309	-0.365008	-0.0230457	1	1
43942.795370370368	43942.805844907409	3	5	1	0	0	0	1	0	1	0	3	0	0	1	3	3	1	3	7	1	7	3	3	3	3	7	8	8	8	7	3	10	10	1	4	5	30	1551	43	3	1	18	2	-1.53503	-0.511214	0.651594	1	1
[truncated: 4 more columns]
